# Supplementary material for: A simple computational model for scleral stiffness assessments via air-puff deformation OCT
Source: Front Bioeng Biotechnol. 2024 Jul 30;12:1426060. doi: 10.3389/fbioe.2024.1426060 (PMC11323745; doi:10.3389/fbioe.2024.1426060)
Supplement: Supplementary file 1 [file DataSheet1.ZIP]

Archive with 20 entries (20 files):
- parametric_data.txt
- random_outputs.txt
- random_params.txt
- eye1_ET_profiles/eye1_ET_iop_10_exp_segm_ini.txt
- eye1_ET_profiles/eye1_ET_iop_15_exp_segm_ini.txt
- eye1_ET_profiles/eye1_ET_iop_15_exp_segm_max.txt
- eye1_ET_profiles/eye1_ET_iop_15_sim_ini.txt
- eye1_ET_profiles/eye1_ET_iop_15_sim_max.txt
- eye1_ET_profiles/eye1_ET_iop_20_exp_segm_max.txt
- eye1_ET_profiles/eye1_ET_iop_20_sim_ini.txt
- eye1_ET_profiles/eye1_ET_iop_20_sim_max.txt
- eye1_ET_profiles/eye1_ET_iop_25_exp_segm_ini.txt
- eye1_ET_profiles/eye1_ET_iop_25_exp_segm_max.txt
- eye1_ET_profiles/eye1_ET_iop_25_sim_ini.txt
- eye1_ET_profiles/eye1_ET_iop_25_sim_max.txt
- eye1_ET_profiles/eye1_ET_iop_exp_segm_ini.txt
- eye1_ET_profiles/eye1_ET_iop_exp_segm_max.txt
- eye1_ET_profiles/eye1_ET_iop_sim_ini.txt
- eye1_ET_profiles/eye1_ET_iop_sim_max.txt
- inverse_data.txt
