# Supplementary material for: A simple computational model for scleral stiffness assessments via air-puff deformation OCT
Source: Front Bioeng Biotechnol. 2024 Jul 30;12:1426060. doi: 10.3389/fbioe.2024.1426060 (PMC11323745; doi:10.3389/fbioe.2024.1426060)
Supplement: Supplementary file 1 [file DataSheet1.ZIP › parametric_data.txt]

mat	ad	cpr	ar
0.06	1.8322	1.8078	0.96415
0.07	1.5372	1.9521	0.95586
0.08	1.1665	2.1481	0.94955
0.09	0.68614	2.2173	0.92989
0.1	0.51956	2.146	0.91158
thkm		ad	cpr	ar
0.34	1.3065	2.1179	0.94276
0.36	0.71187	2.1671	0.93798
0.38	0.53321	2.0148	0.92796
0.40	0.45301	1.9169	0.92206
IOP	ad	cpr	ar
10	1.6853	1.9519	0.89758
15	1.2782	2.1182	0.93654
20	0.83728	2.2233	0.9459
25	0.64934	2.152	0.94531
matp		ad	cpr	ar
0.02	1.4053	1.7378	1.1894
0.04	1.2681	1.9045	1.0925
0.06	1.1335	2.0668	1.0124
0.08	0.99884	2.2154	0.94571
AL	ad	cpr	ar
17	0.58807	2.2787	0.9354
18	0.99884	2.2154	0.94571
19	1.4016	1.9496	0.93228
EL	ad	cpr	ar
18.4	1.0065	2.2132	0.94352
18.8	1.0065	2.2132	0.94352
19.2	0.98196	2.223	0.95059
19.6	0.95529	2.2322	0.95639
