# Supplementary material for: A simple computational model for scleral stiffness assessments via air-puff deformation OCT
Source: Front Bioeng Biotechnol. 2024 Jul 30;12:1426060. doi: 10.3389/fbioe.2024.1426060 (PMC11323745; doi:10.3389/fbioe.2024.1426060)
Supplement: Supplementary file 1 [file DataSheet1.ZIP › random_outputs.txt]

X0/AD	X-1	X1	CPR	AR
0.3905	0.21465	0.21802	1.8192	0.98457
0.84979	0.42868	0.41907	1.9823	1.0229
0.71645	0.39467	0.36337	1.8153	1.0861
1.9474	1.2261	1.1404	1.5883	1.0752
0.4983	0.23328	0.25241	2.1361	0.9242
2.4194	1.6142	1.562	1.4988	1.0334
0.54302	0.26807	0.28422	2.0256	0.94319
0.92885	0.53363	0.46977	1.7406	1.1359
1.5314	0.80484	0.83342	1.9028	0.96571
1.2677	0.63415	0.66135	1.9991	0.95886
0.38874	0.19623	0.21371	1.9811	0.91818
1.2046	0.63365	0.59221	1.901	1.07
0.93623	0.51339	0.45708	1.8236	1.1232
2.1589	1.3351	1.3336	1.6171	1.0011
1.3209	0.75151	0.70444	1.7577	1.0668
1.1108	0.56094	0.54038	1.9802	1.038
2.0355	1.1937	1.294	1.7052	0.92248
0.74448	0.41149	0.36701	1.8092	1.1212
0.44793	0.22641	0.24434	1.9784	0.92663
1.0389	0.6139	0.52226	1.6922	1.1755
0.51393	0.28231	0.2802	1.8205	1.0075
1.7113	1.0932	0.95686	1.5654	1.1425
0.99311	0.50929	0.4561	1.95	1.1166
1.3853	0.70684	0.7153	1.9599	0.98818
0.43569	0.25647	0.24722	1.6988	1.0374
1.7375	0.96444	1.005	1.8016	0.95965
1.9043	1.1058	1.1158	1.7221	0.99104
0.44517	0.25454	0.24318	1.7489	1.0467
0.49674	0.26246	0.26095	1.8926	1.0058
1.3098	0.72073	0.64499	1.8173	1.1174
1.2696	0.68153	0.6151	1.8629	1.108
1.974	1.2697	1.1537	1.5547	1.1005
0.61349	0.32143	0.31492	1.9086	1.0207
0.50522	0.26571	0.27916	1.9014	0.95181
0.60961	0.31615	0.31644	1.9282	0.99908
1.1948	0.60191	0.6007	1.985	1.002
0.62294	0.30522	0.32198	2.041	0.94794
1.7737	1.093	0.96013	1.6229	1.1383
0.52916	0.28278	0.29173	1.8713	0.96934
0.57921	0.28057	0.29688	2.0644	0.94507
0.59372	0.30525	0.31216	1.945	0.97785
0.46929	0.24383	0.24605	1.9246	0.991
1.5912	0.91299	0.83729	1.7428	1.0904
0.55208	0.29003	0.28725	1.9036	1.0097
1.463	0.78202	0.73021	1.8708	1.0709
0.53196	0.29075	0.28425	1.8296	1.0229
1.5058	0.88915	0.76986	1.6935	1.1549
0.47393	0.2443	0.25583	1.9399	0.95495
1.6077	0.92691	0.88109	1.7345	1.052
2.2453	1.3495	1.422	1.6638	0.94901
0.7216	0.36413	0.34878	1.9817	1.044
0.91976	0.48965	0.44339	1.8784	1.1043
0.4945	0.26777	0.27165	1.8468	0.98569
0.83593	0.45967	0.41545	1.8186	1.1064
0.92344	0.46284	0.43181	1.9952	1.0719
0.64107	0.35338	0.33896	1.8141	1.0425
0.39073	0.19953	0.21557	1.9582	0.92561
0.56701	0.32452	0.30102	1.7472	1.0781
0.71469	0.33541	0.35811	2.1308	0.93659
1.2678	0.68873	0.63528	1.8409	1.0841
0.4164	0.2214	0.24078	1.8808	0.91951
0.402	0.1946	0.21267	2.0659	0.91503
0.67543	0.37748	0.33607	1.7893	1.1232
0.82717	0.39234	0.38636	2.1083	1.0155
0.49102	0.25843	0.26925	1.9	0.95982
0.60319	0.32552	0.3272	1.853	0.99487
0.55339	0.31092	0.29693	1.7798	1.0471
0.55486	0.30943	0.29817	1.7932	1.0377
1.1696	0.56485	0.59555	2.0706	0.94845
1.7181	0.8934	0.98387	1.9231	0.90805
1.6752	0.85655	0.91071	1.9558	0.94053
0.424	0.25039	0.23838	1.6934	1.0503
0.59056	0.30809	0.31416	1.9169	0.98066
1.3693	0.77584	0.7284	1.7649	1.0651
0.79086	0.39355	0.38751	2.0095	1.0156
1.8514	1.1693	0.9793	1.5833	1.194
0.42956	0.2214	0.24314	1.9402	0.91059
1.7307	1.0084	0.90099	1.7163	1.1192
0.47891	0.28177	0.26061	1.6996	1.0812
0.50183	0.28664	0.26972	1.7507	1.0627
1.7399	0.98209	0.90941	1.7717	1.0799
0.54849	0.29253	0.30237	1.875	0.96746
0.50918	0.26057	0.27836	1.9541	0.93607
0.65286	0.33939	0.32621	1.9236	1.0404
1.8395	1.1506	1.0506	1.5987	1.0952
0.91487	0.47899	0.44709	1.91	1.0714
1.7739	1.0775	0.98525	1.6463	1.0936
0.82548	0.42353	0.42341	1.949	1.0003
1.671	0.99159	0.84623	1.6852	1.1718
2.1004	1.2975	1.2301	1.6188	1.0548
1.0753	0.58992	0.52034	1.8229	1.1337
0.48866	0.24987	0.26475	1.9557	0.94379
0.64718	0.34225	0.31013	1.891	1.1036
0.52	0.27826	0.27259	1.8688	1.0208
1.8682	1.0097	1.0968	1.8503	0.92054
0.46577	0.24464	0.25005	1.9039	0.97834
0.48888	0.27984	0.26778	1.747	1.045
1.3638	0.69248	0.7358	1.9695	0.94113
0.98817	0.54872	0.48141	1.8009	1.1398
0.55415	0.29942	0.28282	1.8507	1.0587
0.48132	0.25459	0.26316	1.8906	0.96742
0.8779	0.47912	0.41778	1.8323	1.1468
1.5411	0.80011	0.79546	1.9261	1.0058
2.022	1.2673	1.1959	1.5955	1.0597
1.4967	0.80976	0.71174	1.8484	1.1377
0.42228	0.23313	0.22735	1.8114	1.0254
0.68748	0.35711	0.34835	1.9251	1.0252
0.44754	0.24479	0.26096	1.8283	0.93807
0.73137	0.36188	0.3315	2.021	1.0917
1.4916	0.84048	0.79632	1.7747	1.0555
1.4298	0.78024	0.68331	1.8325	1.1419
0.60389	0.32706	0.32865	1.8464	0.99514
1.3688	0.76327	0.71722	1.7933	1.0642
0.46976	0.23689	0.26068	1.9831	0.90872
0.94492	0.45638	0.44035	2.0705	1.0364
1.424	0.80942	0.76239	1.7593	1.0617
1.6301	1.0143	0.87581	1.6071	1.1582
1.3938	0.75853	0.74619	1.8376	1.0165
0.57923	0.30157	0.29716	1.9207	1.0148
1.7993	1.122	0.99184	1.6036	1.1313
1.5652	0.81473	0.87906	1.9211	0.92682
0.59212	0.29315	0.29609	2.0199	0.99006
0.62118	0.33202	0.3349	1.8709	0.99139
1.9063	1.1118	1.12	1.7147	0.99269
0.75871	0.35221	0.38122	2.1541	0.92392
0.70231	0.39273	0.35724	1.7883	1.0994
1.5075	0.85642	0.72498	1.7602	1.1813
0.45528	0.24633	0.24849	1.8482	0.99131
0.44614	0.23884	0.25896	1.8679	0.92231
0.50583	0.28725	0.26381	1.7609	1.0889
1.3589	0.7321	0.6811	1.8562	1.0749
0.43642	0.23436	0.24899	1.8622	0.94122
0.74648	0.35501	0.36779	2.1027	0.96525
0.63636	0.34343	0.31654	1.8529	1.085
0.54919	0.26435	0.27017	2.0775	0.97847
0.50796	0.2832	0.28262	1.7937	1.002
1.8924	1.0546	1.1663	1.7944	0.90427
1.2844	0.70393	0.61789	1.8247	1.1392
1.8139	1.122	1.0368	1.6167	1.0822
1.2114	0.66479	0.54872	1.8222	1.2115
0.58573	0.33456	0.31148	1.7508	1.0741
1.4365	0.78795	0.73346	1.823	1.0743
0.59671	0.31648	0.32766	1.8855	0.96587
2.0183	1.2722	1.2488	1.5864	1.0188
1.2756	0.70014	0.604	1.8219	1.1592
0.38304	0.22601	0.21725	1.6948	1.0403
0.59232	0.33397	0.31209	1.7736	1.0701
0.49441	0.26544	0.27901	1.8626	0.95138
1.1174	0.54585	0.56186	2.047	0.9715
1.3513	0.73642	0.65488	1.835	1.1245
1.7995	1.0379	1.0416	1.7337	0.9965
0.88729	0.45001	0.42133	1.9717	1.0681
0.80104	0.39749	0.36361	2.0152	1.0932
0.57249	0.26267	0.27733	2.1795	0.94713
1.8909	1.1588	1.0639	1.6318	1.0893
0.50318	0.2592	0.27803	1.9413	0.93227
1.4757	0.73302	0.78507	2.0132	0.9337
1.1179	0.53744	0.53531	2.0801	1.004
0.43406	0.21932	0.23033	1.9791	0.95221
2.2945	1.4511	1.4576	1.5812	0.99557
1.0497	0.46687	0.47457	2.2483	0.98379
0.96063	0.47702	0.47563	2.0138	1.0029
0.54993	0.28576	0.2975	1.9244	0.96055
1.7498	1.0858	0.93259	1.6116	1.1642
1.4136	0.75116	0.74032	1.8819	1.0146
1.3012	0.69298	0.66139	1.8778	1.0478
0.73998	0.34711	0.37767	2.1318	0.91909
0.59226	0.29537	0.31073	2.0051	0.95059
0.46198	0.27487	0.25583	1.6807	1.0744
0.75011	0.35373	0.37819	2.1205	0.93532
0.50733	0.25808	0.2766	1.9658	0.93306
1.0088	0.54529	0.50384	1.85	1.0823
0.65477	0.35637	0.33528	1.8373	1.0629
0.62388	0.31747	0.30666	1.9652	1.0352
2.2551	1.5251	1.4029	1.4786	1.0872
0.87076	0.45409	0.40249	1.9176	1.1282
0.46102	0.27332	0.25423	1.6867	1.0751
0.54216	0.27657	0.29466	1.9603	0.9386
1.4986	0.7366	0.79717	2.0346	0.92402
0.41019	0.23929	0.22622	1.7142	1.0578
1.2933	0.74002	0.65053	1.7476	1.1376
0.67714	0.34294	0.32139	1.9745	1.0671
1.7987	0.97081	1.0834	1.8527	0.89607
0.65598	0.35248	0.32701	1.8611	1.0779
1.8403	1.1654	1.0445	1.5791	1.1158
0.59983	0.31795	0.29653	1.8866	1.0722
2.1243	1.3639	1.3157	1.5575	1.0366
0.67427	0.3774	0.32942	1.7866	1.1457
0.74266	0.34502	0.37397	2.1525	0.92257
1.8918	1.1192	1.0386	1.6902	1.0776
1.6629	0.95892	0.89391	1.7341	1.0727
1.1899	0.65132	0.59773	1.8268	1.0897
1.6824	0.99175	0.89069	1.6964	1.1135
1.1672	0.6116	0.54362	1.9084	1.1251
1.6947	0.94704	0.86811	1.7894	1.0909
1.6151	0.96539	0.87353	1.673	1.1052
0.36495	0.20461	0.20221	1.7836	1.0118
0.90999	0.51632	0.47624	1.7625	1.0842
1.3325	0.67466	0.6882	1.9751	0.98034
1.9107	1.1513	1.1115	1.6596	1.0358
0.72161	0.3728	0.36372	1.9357	1.025
1.1327	0.59893	0.52977	1.8912	1.1306
1.4938	0.81062	0.76171	1.8428	1.0642
1.552	0.8529	0.83359	1.8197	1.0232
0.70517	0.37153	0.34943	1.898	1.0632
0.46947	0.25007	0.25669	1.8774	0.97419
1.6726	1.0166	0.91425	1.6454	1.1119
0.77793	0.40049	0.40785	1.9424	0.98195
0.60095	0.32071	0.30879	1.8738	1.0386
0.47562	0.24861	0.26889	1.9131	0.92456
0.93099	0.51101	0.48722	1.8218	1.0488
0.84134	0.38167	0.40664	2.2044	0.9386
0.88062	0.39584	0.40285	2.2246	0.98261
0.4278	0.23602	0.2326	1.8125	1.0147
1.9574	1.279	1.1429	1.5305	1.1191
0.70989	0.37446	0.36108	1.8958	1.0371
0.53816	0.28162	0.28904	1.911	0.97433
0.45219	0.2138	0.23583	2.115	0.9066
0.9617	0.44952	0.43704	2.1394	1.0285
0.48908	0.24946	0.24737	1.9606	1.0084
0.51979	0.28466	0.28331	1.826	1.0048
1.3302	0.65164	0.6501	2.0413	1.0024
0.54666	0.30252	0.2823	1.807	1.0716
0.74301	0.37061	0.37328	2.0048	0.99287
0.64884	0.30429	0.32061	2.1323	0.9491
1.0235	0.51294	0.49393	1.9954	1.0385
1.0081	0.50379	0.49152	2.0011	1.025
0.4259	0.22681	0.24367	1.8778	0.93079
1.7526	0.95507	0.98379	1.8351	0.97081
1.3336	0.70331	0.66195	1.8962	1.0625
0.60729	0.33777	0.31132	1.798	1.0849
2.196	1.3003	1.3019	1.6888	0.9988
0.55673	0.304	0.29053	1.8313	1.0464
1.5006	0.84122	0.79116	1.7839	1.0633
0.54015	0.31518	0.2833	1.7137	1.1125
0.80795	0.38961	0.38984	2.0737	0.99943
0.62555	0.32088	0.32549	1.9495	0.98582
0.66701	0.33726	0.34261	1.9778	0.98438
0.60192	0.31168	0.32781	1.9312	0.9508
0.98747	0.58825	0.50727	1.6787	1.1596
1.7494	1.0609	0.92322	1.649	1.1491
1.23	0.70887	0.60752	1.7352	1.1668
0.71619	0.33224	0.346	2.1556	0.96023
1.5876	0.79955	0.89326	1.9856	0.89509
0.71187	0.37347	0.36153	1.9061	1.033
0.6057	0.29692	0.30858	2.04	0.9622
0.69309	0.37034	0.33997	1.8715	1.0893
1.7785	0.99982	1.0638	1.7789	0.93988
1.5811	0.83182	0.83293	1.9008	0.99867
0.57453	0.28965	0.30848	1.9835	0.93896
0.45352	0.23621	0.25224	1.92	0.93644
1.0103	0.51432	0.48847	1.9644	1.0529
0.42778	0.21952	0.23358	1.9487	0.93982
0.54239	0.27163	0.29686	1.9968	0.91503
0.44956	0.25709	0.24091	1.7486	1.0672
0.49627	0.28321	0.27032	1.7523	1.0477
1.2995	0.71317	0.65644	1.8221	1.0864
0.66769	0.34224	0.32503	1.951	1.0529
0.46039	0.25442	0.25766	1.8096	0.9874
1.1496	0.58994	0.54334	1.9487	1.0858
0.64653	0.34822	0.34756	1.8566	1.0019
0.52264	0.26354	0.27784	1.9832	0.94854
0.64612	0.34804	0.34169	1.8564	1.0186
0.61699	0.35145	0.33225	1.7556	1.0578
0.54623	0.26981	0.2739	2.0245	0.98504
0.57778	0.30708	0.30325	1.8816	1.0126
1.0843	0.61204	0.53687	1.7717	1.14
0.56726	0.27943	0.29113	2.03	0.95981
0.57075	0.29119	0.28452	1.96	1.0235
2.1299	1.3359	1.2645	1.5943	1.0564
1.3856	0.74041	0.72853	1.8713	1.0163
1.5371	0.85	0.85218	1.8084	0.99744
1.657	0.98442	0.87638	1.6832	1.1233
0.60489	0.32265	0.30239	1.8748	1.067
1.7119	1.0045	0.92196	1.7042	1.0896
1.0908	0.63965	0.54764	1.7053	1.168
0.45995	0.25426	0.25214	1.809	1.0084
0.49666	0.24264	0.26918	2.0469	0.90139
0.50028	0.25671	0.26808	1.9488	0.95759
0.48879	0.26777	0.24678	1.8254	1.0851
1.791	1.1026	0.97652	1.6243	1.1291
0.47565	0.27568	0.26472	1.7254	1.0414
0.68637	0.34707	0.3619	1.9776	0.95901
0.61657	0.36454	0.32419	1.6913	1.1245
0.46625	0.27655	0.26087	1.686	1.0601
1.6341	0.96421	0.82107	1.6947	1.1743
2.208	1.4007	1.3342	1.5763	1.0499
1.7488	0.95923	0.98042	1.8232	0.97839
1.8447	1.0882	1.0838	1.6952	1.004
0.53645	0.30057	0.27817	1.7848	1.0805
0.46847	0.26783	0.25216	1.7492	1.0621
1.4651	0.77721	0.76797	1.8851	1.012
2.0953	1.3323	1.3053	1.5728	1.0207
0.57252	0.27633	0.28481	2.0718	0.97023
1.3251	0.63301	0.6586	2.0933	0.96116
1.0199	0.50743	0.50301	2.0098	1.0088
0.42364	0.2397	0.23482	1.7673	1.0208
1.3984	0.78668	0.72749	1.7776	1.0814
1.4024	0.70139	0.73599	1.9995	0.95299
0.53759	0.27547	0.27077	1.9515	1.0174
0.61806	0.30712	0.28761	2.0124	1.0678
0.38608	0.20231	0.21464	1.9084	0.94255
1.0821	0.52207	0.51382	2.0726	1.0161
1.103	0.54218	0.55872	2.0344	0.9704
0.99465	0.54677	0.48396	1.8191	1.1298
1.2071	0.68315	0.61679	1.767	1.1076
0.65102	0.35922	0.33736	1.8123	1.0648
0.4289	0.23508	0.23835	1.8245	0.98627
0.58026	0.30357	0.2912	1.9115	1.0425
0.72821	0.36595	0.37761	1.9899	0.9691
0.81262	0.38065	0.38436	2.1348	0.99036
0.55538	0.27504	0.27201	2.0193	1.0111
1.2505	0.61832	0.6407	2.0224	0.96506
1.7668	0.98483	1.0554	1.794	0.93309
0.74688	0.35835	0.38366	2.0842	0.93402
0.75341	0.3925	0.35292	1.9195	1.1122
1.189	0.59031	0.61279	2.0141	0.96331
1.0769	0.52942	0.55409	2.034	0.95548
1.31	0.7156	0.62644	1.8307	1.1423
0.48469	0.25643	0.26779	1.8902	0.95759
1.7777	0.9535	1.0026	1.8644	0.95104
0.47115	0.24558	0.2573	1.9185	0.95445
0.49413	0.24498	0.24621	2.017	0.99501
0.50109	0.26773	0.2558	1.8716	1.0466
1.5119	0.86145	0.81218	1.7551	1.0607
0.73361	0.39954	0.39145	1.8362	1.0207
0.62724	0.33164	0.31098	1.8913	1.0664
0.39693	0.20938	0.22958	1.8958	0.91202
0.36405	0.1974	0.20641	1.8443	0.95635
0.47679	0.24742	0.2605	1.927	0.94981
1.0437	0.53433	0.52897	1.9533	1.0101
0.4753	0.23971	0.24668	1.9828	0.97177
1.3781	0.7684	0.7195	1.7934	1.068
0.67157	0.36481	0.34869	1.8409	1.0462
1.2612	0.63879	0.63416	1.9743	1.0073
0.87671	0.42337	0.42838	2.0708	0.98831
0.8456	0.40949	0.40465	2.065	1.012
0.59348	0.31662	0.30707	1.8744	1.0311
0.4737	0.26648	0.24733	1.7776	1.0774
1.2697	0.64833	0.63188	1.9584	1.026
1.3014	0.695	0.59683	1.8725	1.1645
0.65424	0.30692	0.31171	2.1316	0.98465
0.62363	0.35775	0.33492	1.7432	1.0682
0.59886	0.29873	0.28953	2.0047	1.0318
1.657	0.97114	0.84465	1.7063	1.1498
0.83262	0.4481	0.42593	1.8581	1.0521
0.5094	0.30387	0.27224	1.6764	1.1162
0.53401	0.27685	0.29135	1.9289	0.95025
0.49499	0.26111	0.25471	1.8957	1.0251
0.80184	0.40209	0.40293	1.9942	0.99792
0.68218	0.34822	0.36152	1.9591	0.9632
0.56389	0.29481	0.29165	1.9127	1.0108
0.90325	0.41988	0.4398	2.1512	0.95471
0.74736	0.40038	0.3667	1.8666	1.0918
0.35473	0.1859	0.19801	1.9082	0.93884
1.2899	0.65526	0.65232	1.9686	1.0045
0.59919	0.31102	0.29896	1.9265	1.0403
1.5519	0.85006	0.80804	1.8257	1.052
0.67497	0.32919	0.33274	2.0504	0.98932
1.3313	0.65758	0.64395	2.0245	1.0212
1.9045	1.1701	1.0377	1.6276	1.1277
0.81153	0.44478	0.41408	1.8246	1.0741
1.0535	0.54275	0.51557	1.941	1.0527
0.74885	0.414	0.39272	1.8088	1.0542
0.52061	0.26086	0.26911	1.9958	0.96935
1.3849	0.72121	0.70596	1.9202	1.0216
1.3665	0.75127	0.71322	1.819	1.0533
1.1563	0.60994	0.52537	1.8957	1.161
1.5754	0.91546	0.85609	1.7209	1.0693
0.55142	0.28571	0.29705	1.93	0.96183
0.44537	0.25074	0.23756	1.7762	1.0555
0.48502	0.24379	0.24463	1.9895	0.99656
0.75766	0.34457	0.35701	2.1988	0.96516
1.0308	0.55144	0.49387	1.8693	1.1166
1.4507	0.76066	0.78277	1.9072	0.97175
1.5394	0.83906	0.7775	1.8347	1.0792
1.9087	1.1489	1.0983	1.6613	1.0461
0.62105	0.2999	0.29916	2.0709	1.0024
2.0937	1.3731	1.1846	1.5248	1.1591
1.1344	0.58904	0.53747	1.9259	1.0959
1.3369	0.79545	0.65198	1.6807	1.2201
0.44929	0.24422	0.25338	1.8397	0.96385
0.7277	0.3638	0.36673	2.0003	0.99202
0.68445	0.31034	0.32555	2.2055	0.95329
0.88387	0.45301	0.41956	1.9511	1.0797
0.54324	0.29563	0.26646	1.8376	1.1095
1.6906	1.0326	0.90927	1.6372	1.1357
1.4333	0.78445	0.74275	1.8271	1.0561
1.7546	1.0884	0.97154	1.612	1.1203
0.5051	0.26413	0.27622	1.9124	0.95623
0.76997	0.42604	0.36024	1.8073	1.1826
0.70283	0.37219	0.37188	1.8884	1.0008
0.55712	0.27686	0.29025	2.0123	0.95389
0.47399	0.27441	0.26249	1.7273	1.0454
1.3724	0.71679	0.73609	1.9146	0.97378
0.88065	0.42902	0.41807	2.0527	1.0262
1.5801	0.84587	0.82766	1.8681	1.022
1.7009	1.0216	0.94369	1.665	1.0825
1.8422	1.0992	1.0128	1.6759	1.0853
0.73124	0.35646	0.33477	2.0514	1.0648
