# Supplementary material for: A simple computational model for scleral stiffness assessments via air-puff deformation OCT
Source: Front Bioeng Biotechnol. 2024 Jul 30;12:1426060. doi: 10.3389/fbioe.2024.1426060 (PMC11323745; doi:10.3389/fbioe.2024.1426060)
Supplement: Supplementary file 1 [file DataSheet1.ZIP › random_params.txt]

AL	EL	THK	IOP	MAT	MATP
17.7	18.65	0.38172	20.972	0.10085	0.056803
18.303	18.94	0.36626	23.954	0.073117	0.053222
17.849	19.242	0.39817	18.302	0.067497	0.034234
18.493	19.396	0.37034	13.883	0.065193	0.032237
17.555	18.755	0.35286	17.379	0.096525	0.089601
18.471	19.115	0.34	10.462	0.078187	0.024787
17.932	18.656	0.36778	22.673	0.083949	0.077927
18.295	18.648	0.39511	20.954	0.064723	0.023205
18.493	19.343	0.35053	16.87	0.076923	0.070648
18.673	18.617	0.35029	13.679	0.096403	0.074247
17.493	19.185	0.38216	12.63	0.099754	0.090402
18.037	18.649	0.36308	21.68	0.069327	0.041721
18.119	18.572	0.3834	11.181	0.081382	0.029597
18.27	18.742	0.34978	14.796	0.062754	0.040775
18.676	19.294	0.3969	15.241	0.064739	0.04007
18.05	19.097	0.36049	24.974	0.065638	0.050066
18.65	18.695	0.36151	13.54	0.06447	0.061975
17.715	18.812	0.38884	15.513	0.073508	0.028185
17.782	19.058	0.38286	17.369	0.089483	0.085677
18.739	19.18	0.38675	21.317	0.069604	0.017434
18.382	18.541	0.37674	22.446	0.091534	0.049393
18.664	19.103	0.38725	14.413	0.066175	0.021341
17.605	19.318	0.36407	21.899	0.069593	0.03591
18.14	18.759	0.35278	14.228	0.084777	0.06405
18.187	18.672	0.39426	18.335	0.098002	0.034897
18.271	18.826	0.36778	16.483	0.060489	0.06015
18.145	18.837	0.34465	10.343	0.087028	0.048451
17.866	18.88	0.38527	24.525	0.090755	0.037278
17.988	18.525	0.36095	20.466	0.099547	0.052376
17.618	18.57	0.38237	12.027	0.07063	0.033667
17.877	18.634	0.3568	21.933	0.070675	0.034508
18.429	18.544	0.3568	17.107	0.065638	0.021232
17.832	18.702	0.38169	12.263	0.084777	0.048692
18.315	19.333	0.39499	17.87	0.083169	0.073911
17.622	19.189	0.39606	18.964	0.068487	0.054633
18.687	18.768	0.34334	22.247	0.084402	0.063574
18.187	19.17	0.37479	17.883	0.081536	0.077713
18.057	18.517	0.34905	17.276	0.074502	0.020055
18.276	18.662	0.39043	17.089	0.085227	0.062286
17.641	19.325	0.38103	16.487	0.076806	0.076534
18.367	18.76	0.37197	19.28	0.087481	0.064403
17.572	19.213	0.37758	13.059	0.09395	0.060407
17.987	19.368	0.36929	17.468	0.063342	0.036848
17.926	19.358	0.38111	20.85	0.080581	0.054972
17.7	18.497	0.34618	14.567	0.085698	0.042354
18.339	19.089	0.3795	18.901	0.090834	0.048508
17.852	18.961	0.38174	14.653	0.065878	0.026368
18.12	18.669	0.36703	18.418	0.09975	0.072609
18.21	18.575	0.37144	13.372	0.073458	0.039495
17.915	18.653	0.3475	10.924	0.068109	0.048924
18.13	19.18	0.36396	13.11	0.09198	0.050513
17.589	19.129	0.39065	19.102	0.06173	0.033981
18.494	18.903	0.37847	19.186	0.095739	0.059872
18.283	18.732	0.3764	24.063	0.071226	0.029292
17.661	19.315	0.36523	23.926	0.067034	0.043079
18.444	18.68	0.38595	11.955	0.089112	0.04025
17.465	18.807	0.3795	15.145	0.099547	0.083815
18.532	19.288	0.38108	24.488	0.085052	0.031751
18.591	18.756	0.34909	23.1	0.089292	0.088464
18.598	18.933	0.34862	24.766	0.074696	0.038093
18.322	18.779	0.39013	15.199	0.10002	0.085391
17.296	18.572	0.3568	23.34	0.098896	0.093724
17.705	18.942	0.38672	15.792	0.077052	0.026896
17.961	19.392	0.34933	24.934	0.077985	0.060919
17.782	19.115	0.3999	23.729	0.073016	0.067692
18.608	18.905	0.3897	20.024	0.080041	0.055931
18.59	19.333	0.38479	13.732	0.095188	0.040644
18.503	19.39	0.38926	10.433	0.094575	0.043637
18.625	18.497	0.3458	17.066	0.093207	0.080142
17.978	18.498	0.34185	12.027	0.084538	0.076245
17.694	19.059	0.34125	13.674	0.077153	0.074489
18.044	19.085	0.39839	19.28	0.095258	0.034365
18.27	18.577	0.37847	22.253	0.080581	0.060696
18.656	18.494	0.37473	16.487	0.074979	0.037952
18.625	19.343	0.35861	18.513	0.090021	0.060707
17.481	19.246	0.37506	11.753	0.064723	0.020503
17.695	18.768	0.39895	11.306	0.089105	0.084938
17.692	19.154	0.34118	21.442	0.063192	0.029684
17.665	18.742	0.39745	21.628	0.083012	0.027056
17.839	18.576	0.38527	21.899	0.086258	0.032106
17.294	18.858	0.35385	15.451	0.065638	0.038411
18.664	19.115	0.38901	23.158	0.080575	0.067882
17.795	18.449	0.38918	22.085	0.076878	0.074023
18.323	18.517	0.35576	18.402	0.097122	0.044982
18.56	19.186	0.36682	14.884	0.06971	0.028653
18.555	18.494	0.35705	22.446	0.084069	0.039738
17.987	18.604	0.37321	14.422	0.065225	0.029617
18.119	19.028	0.39789	14.454	0.067628	0.055209
17.817	19.273	0.34319	13.176	0.08843	0.02381
17.63	18.649	0.35301	12.109	0.067756	0.03177
18.256	18.703	0.36865	19.366	0.076982	0.028532
18.27	19.293	0.378	14.41	0.095856	0.080422
17.561	18.419	0.3568	20.43	0.087712	0.030047
17.673	19.338	0.3876	20.53	0.079061	0.05016
17.568	18.419	0.35994	10.384	0.069082	0.06348
17.604	18.747	0.38127	12.398	0.094052	0.059972
18.665	18.892	0.37321	23.796	0.099848	0.037173
18.6	18.498	0.35613	18.133	0.077511	0.075062
18.566	19.293	0.37176	20.329	0.077689	0.027302
17.495	18.708	0.3784	17.708	0.083279	0.038107
18.681	19.129	0.36868	22.607	0.099547	0.072461
17.453	19.334	0.39972	10.36	0.06746	0.029519
17.497	18.535	0.35097	13.08	0.078612	0.055305
18.344	19.337	0.36308	13.679	0.065343	0.034346
17.281	18.85	0.34144	15.887	0.080954	0.033971
17.414	18.72	0.37903	16.556	0.098466	0.043308
18.745	18.741	0.35692	20.972	0.094575	0.05137
18.604	18.526	0.39608	22.177	0.090177	0.074972
17.438	18.81	0.34654	23.294	0.083215	0.03909
18.554	18.541	0.35276	13.191	0.09395	0.039966
17.649	19.163	0.34519	18.133	0.079183	0.032756
18.498	19.338	0.39955	24.084	0.070087	0.055854
18.413	18.801	0.37674	16.928	0.069784	0.040837
18.271	18.569	0.37234	16.265	0.099025	0.092003
17.284	18.503	0.36942	18.976	0.067503	0.049333
18.426	18.672	0.38322	17.585	0.064122	0.038818
18.596	19.155	0.36301	22.663	0.061373	0.017613
18.574	18.733	0.36865	21.24	0.06447	0.050458
17.556	18.575	0.3789	20.806	0.077052	0.049542
18.374	18.906	0.34862	14.547	0.083755	0.020939
18.584	18.892	0.34757	15.377	0.082091	0.080128
17.442	18.98	0.37148	23.125	0.074119	0.060508
18.09	18.509	0.39895	17.71	0.072781	0.052978
18.371	19.234	0.34182	10.009	0.091325	0.050852
18.303	18.642	0.363	12.412	0.090815	0.086268
18.145	19.246	0.39394	12.401	0.079183	0.03199
17.379	18.648	0.34308	23.417	0.066175	0.021223
17.694	19.214	0.39626	15.047	0.087028	0.057146
18.676	18.695	0.39215	24.084	0.089501	0.086919
17.764	18.838	0.37367	23.748	0.089105	0.028096
18.035	19.185	0.36654	15.145	0.07537	0.043888
18.044	18.551	0.39433	17.107	0.091534	0.071809
18.287	19.108	0.35613	24.738	0.07869	0.075086
18.246	19.275	0.36473	20.449	0.089483	0.035816
17.477	18.683	0.35222	20.623	0.090305	0.067218
18.131	18.503	0.39654	17.378	0.085061	0.048091
18.292	18.56	0.36137	10.343	0.074873	0.067854
18.295	19.095	0.34618	18.797	0.088357	0.031043
18.293	18.906	0.38085	12.027	0.067572	0.031237
17.476	18.892	0.35102	24.065	0.070518	0.019236
18.495	18.674	0.3791	14.378	0.096157	0.029717
18.157	19.16	0.35688	20.623	0.069051	0.04124
18.658	18.938	0.3924	23.122	0.075035	0.066265
18.699	18.43	0.35847	12.556	0.077815	0.031886
17.899	18.979	0.3529	20.725	0.076466	0.027456
17.625	18.768	0.39809	17.739	0.10026	0.034345
17.613	18.634	0.4	22.253	0.068861	0.032411
18.747	18.607	0.38044	20.212	0.095258	0.07147
18.38	19.133	0.36505	18.068	0.075531	0.070819
17.641	18.71	0.36047	19.617	0.069082	0.032545
18.42	19.234	0.35777	10.384	0.082788	0.052585
17.453	18.718	0.38085	16.258	0.068437	0.042013
17.477	18.916	0.35902	15.377	0.083957	0.04095
17.286	19.221	0.35765	20.024	0.081371	0.079885
18.251	19.348	0.34626	11.753	0.085698	0.03112
18.47	18.426	0.37234	24.076	0.090177	0.081723
18.239	19.214	0.34319	13.365	0.088799	0.084156
17.849	19.282	0.36308	14.619	0.078133	0.064009
17.383	18.578	0.36771	23.038	0.091534	0.073198
18.555	19.309	0.34275	13.883	0.06447	0.042426
17.494	19.368	0.34319	19.599	0.079061	0.073235
17.86	18.703	0.38332	17.2	0.066546	0.055546
18.063	18.563	0.38654	16.101	0.083549	0.06539
17.654	18.914	0.38347	13.176	0.061438	0.022954
18.419	18.787	0.34868	24.635	0.065638	0.053163
18.704	19.122	0.35009	17.378	0.089345	0.050884
18.562	18.551	0.36004	11.41	0.098002	0.088429
17.692	18.832	0.38977	17.036	0.073094	0.069622
18.396	19.176	0.38834	17.468	0.10076	0.027405
18.729	18.926	0.35493	18.421	0.092333	0.088811
18.312	19.12	0.38085	11.544	0.095445	0.08214
18.501	18.72	0.3788	15.544	0.079123	0.03785
17.556	18.81	0.39608	21.068	0.066075	0.036792
17.988	19.347	0.36004	22.627	0.08523	0.051519
18.413	18.817	0.36478	11.343	0.069327	0.018578
17.987	18.992	0.35312	23.388	0.081371	0.031057
18.008	18.94	0.39426	23.464	0.088357	0.02799
18.089	18.681	0.38654	22.683	0.076606	0.075896
17.848	18.662	0.34519	11.955	0.086816	0.080316
17.453	18.924	0.39655	19.724	0.091966	0.0329
18.131	18.642	0.3758	22.752	0.061438	0.025267
17.848	19.108	0.35781	15.239	0.092333	0.044565
18.345	18.561	0.35302	11.876	0.078404	0.075927
17.758	18.784	0.37955	13.279	0.083454	0.036159
18.349	19.288	0.38127	10.076	0.072251	0.026736
17.461	19.376	0.37823	18.886	0.077495	0.03952
18.727	18.792	0.34176	13.393	0.080954	0.028445
17.425	19.108	0.38238	22.314	0.070294	0.023072
18.468	18.905	0.36151	11.564	0.094726	0.090296
17.501	18.462	0.34	12.181	0.082251	0.030615
18.024	18.756	0.35594	20.595	0.061823	0.036179
18.335	19.166	0.38009	18.949	0.067572	0.037619
17.866	18.682	0.35565	18.421	0.067012	0.028901
17.784	18.446	0.34811	21.744	0.079123	0.032422
17.288	18.799	0.34701	16.01	0.070038	0.037402
18.678	18.706	0.34613	23.34	0.068437	0.026174
17.319	19.096	0.39151	23.484	0.095604	0.049689
18.656	18.548	0.39909	20.623	0.065372	0.031187
18.189	18.9	0.35769	22.02	0.065799	0.063901
18.471	19.357	0.3475	12.155	0.083012	0.041474
17.748	18.76	0.38834	17.369	0.070038	0.048201
18.092	19.37	0.36205	11.519	0.090815	0.037193
17.988	18.992	0.34275	24.149	0.065343	0.042276
18.428	18.686	0.34334	18.418	0.080798	0.050296
17.618	19.18	0.38871	16.87	0.070518	0.041063
17.516	18.666	0.39626	15.377	0.083081	0.059077
18.212	19.383	0.38899	10.385	0.068619	0.031671
18.178	18.966	0.39839	22.663	0.06	0.057412
17.947	19.11	0.38103	20.065	0.079123	0.045717
18.468	19.24	0.39531	17.107	0.087481	0.086337
18.662	19.05	0.39895	22.177	0.061113	0.040953
18.457	18.85	0.34319	20.994	0.091011	0.090049
17.288	18.926	0.35466	22.197	0.070087	0.066324
17.604	19.096	0.38808	18.861	0.091965	0.049445
18.431	18.636	0.37176	15.078	0.064723	0.019172
18.119	18.996	0.38577	16.308	0.076448	0.046633
18.6	18.938	0.36929	24.888	0.089385	0.068248
17.517	18.645	0.35594	16.534	0.1002	0.096326
17.762	18.672	0.34626	13.377	0.095258	0.059571
17.561	18.707	0.3529	23.676	0.095611	0.05562
18.143	18.756	0.38899	24.814	0.079538	0.051236
17.477	19.007	0.35691	17.036	0.070087	0.061066
17.641	19.343	0.39073	12.63	0.084069	0.036758
17.749	18.65	0.38026	23.417	0.065362	0.056251
18.251	18.843	0.34654	23.752	0.090021	0.083637
17.605	18.576	0.37234	24.149	0.060306	0.046153
18.293	18.524	0.36137	13.931	0.089483	0.054451
18.339	19.286	0.39809	20.725	0.089105	0.085262
17.844	19.063	0.35997	14.245	0.065362	0.060448
17.926	18.938	0.35769	21.068	0.068436	0.044837
18.481	18.763	0.36301	20.954	0.095797	0.030148
17.402	19.091	0.34125	10.924	0.067034	0.045884
18.339	19.217	0.37153	23.961	0.087861	0.043033
18.239	18.74	0.36031	21.068	0.065193	0.039767
17.864	18.865	0.38554	15.384	0.0898	0.022793
17.817	19.229	0.37234	16.828	0.074662	0.061364
18.222	19.386	0.38375	18.698	0.077815	0.063025
18.431	18.587	0.36626	17.346	0.0898	0.062415
18.444	19.153	0.39625	18.682	0.074696	0.071847
18.71	18.674	0.39972	15.697	0.072237	0.018872
17.851	19.18	0.35276	21.068	0.060038	0.022962
18.427	19.357	0.37321	20.539	0.07063	0.023021
18.222	19.154	0.34811	22.074	0.087779	0.080661
18.154	18.527	0.34533	11.925	0.087635	0.085107
17.913	18.686	0.38708	16.258	0.07418	0.045899
18.06	18.486	0.36058	15.563	0.093934	0.069919
18.625	19.079	0.35286	20.434	0.098397	0.034975
18.724	18.739	0.34518	10.343	0.096525	0.063143
17.869	18.914	0.34296	15.384	0.080041	0.059781
18.427	18.889	0.37769	20.361	0.083215	0.079994
18.37	18.702	0.37354	24.888	0.094052	0.083157
18.008	18.615	0.36786	19.501	0.073687	0.046073
17.366	18.799	0.38864	17.708	0.086258	0.075242
18.656	18.494	0.36771	20.628	0.093207	0.091092
17.575	18.828	0.38216	22.673	0.090956	0.031959
18.699	19.33	0.37769	23.999	0.095856	0.039257
18.513	18.551	0.35224	21.68	0.07869	0.036274
18.304	19.305	0.35404	21.694	0.091534	0.0476
18.092	19.052	0.39972	19.28	0.085561	0.057337
17.876	18.535	0.3545	17.089	0.083549	0.041707
18.309	18.551	0.39608	12.181	0.080575	0.050229
17.978	18.631	0.37234	13.215	0.094575	0.07267
18.418	18.74	0.38651	15.395	0.083215	0.048253
18.339	18.452	0.39351	12.179	0.086584	0.03303
18.038	19.358	0.3529	24.563	0.091438	0.070032
17.517	18.787	0.39926	11.939	0.075649	0.048731
18.282	19.205	0.3808	24.974	0.061182	0.024809
18.189	19.217	0.3644	16.137	0.093591	0.076429
18.148	19.009	0.35052	22.506	0.096887	0.054228
18.025	18.885	0.3475	15.75	0.06176	0.031939
18.591	19.183	0.35493	24.771	0.063697	0.053146
18.739	19.393	0.36827	15.523	0.072861	0.058171
17.906	18.862	0.36622	17.107	0.065335	0.02848
18.09	19.198	0.36654	17.009	0.092273	0.040223
17.899	19.127	0.36593	11.851	0.074119	0.035846
18.21	18.451	0.39501	19.617	0.063342	0.019099
18.304	19.305	0.38286	16.137	0.099754	0.052434
18.226	18.65	0.36593	14.288	0.1002	0.097057
17.461	19.091	0.3981	12.027	0.079183	0.067624
17.278	19.123	0.37083	17.991	0.091325	0.033199
18.418	19.349	0.34111	21.069	0.067925	0.023347
18.44	18.487	0.3802	23.766	0.096525	0.034531
18.458	19.155	0.38531	22.673	0.07063	0.070234
17.79	18.635	0.39979	23.526	0.069649	0.020092
18.418	19.388	0.4	15.563	0.095258	0.032698
17.402	18.517	0.3575	10.689	0.082691	0.022259
17.774	18.726	0.35813	11.874	0.063695	0.030387
17.86	18.741	0.35698	17.09	0.061632	0.056374
18.315	18.541	0.36654	15.144	0.064739	0.04466
17.526	18.778	0.38583	14.984	0.08523	0.031587
17.526	18.453	0.38531	20.43	0.088799	0.031201
17.761	18.653	0.37359	15.118	0.065372	0.051806
18.475	18.917	0.38216	10.74	0.062962	0.036149
17.643	18.544	0.3545	21.788	0.087712	0.068939
17.481	18.891	0.36138	12.466	0.074715	0.070975
17.784	18.905	0.38427	17.853	0.063342	0.054463
17.604	18.842	0.39625	17.379	0.091438	0.043869
18.627	18.489	0.34923	24.771	0.07063	0.03409
18.295	18.682	0.34334	13.059	0.095188	0.075336
17.477	18.944	0.37076	12.63	0.090842	0.05239
17.251	18.429	0.3477	16.864	0.093683	0.040993
17.273	19.005	0.3966	24.888	0.083012	0.076361
18.22	19.196	0.34125	24.738	0.079123	0.062073
18.099	18.998	0.38172	14.378	0.069649	0.066391
18.517	18.479	0.36218	20.867	0.083169	0.026191
18.457	18.565	0.38575	12.428	0.077985	0.031622
18.337	19.343	0.39002	13.51	0.083215	0.039019
17.526	18.604	0.39367	10.225	0.095546	0.052499
18.16	18.49	0.34862	24.05	0.097687	0.043531
18.627	19.095	0.37758	17.585	0.080581	0.069491
17.324	18.89	0.37132	18.418	0.068437	0.060991
17.575	18.76	0.35385	13.422	0.099505	0.056037
18.655	18.89	0.34308	21.78	0.081602	0.075815
18.479	19.103	0.37689	11.181	0.067818	0.066932
18.287	18.634	0.37555	12.466	0.083549	0.07844
17.654	18.858	0.36748	11.925	0.087312	0.03408
18.588	18.569	0.35498	23.1	0.072706	0.070845
18.322	19.193	0.38672	11.544	0.072883	0.071223
17.788	19.019	0.35777	19.695	0.072883	0.03101
17.83	18.527	0.3928	17.107	0.084038	0.064938
17.851	19.312	0.35286	12.669	0.070967	0.067648
17.448	18.644	0.39625	17.276	0.079558	0.066203
17.477	18.94	0.35202	20.725	0.096157	0.062831
17.426	18.663	0.36763	16.534	0.093934	0.040762
18.554	19.228	0.36865	17.831	0.069234	0.041852
18.658	18.9	0.39672	21.764	0.068716	0.047291
18.37	19.189	0.35576	21.643	0.094726	0.041043
18.22	18.787	0.38974	20.454	0.097001	0.092875
17.324	18.828	0.4	19.366	0.092645	0.067708
17.717	18.96	0.39399	15.987	0.082788	0.071417
18.2	18.996	0.38918	15.395	0.067405	0.054645
17.291	18.523	0.36746	24.31	0.08463	0.064651
18.633	18.792	0.35691	24.738	0.065878	0.038361
18.625	18.429	0.36948	18.935	0.090834	0.039637
18.29	18.898	0.34965	23.875	0.070675	0.058993
17.995	18.787	0.36463	24.635	0.068487	0.062066
18.584	19.328	0.35052	16.757	0.096525	0.065165
17.862	18.487	0.3788	10.295	0.091011	0.043382
17.402	19.206	0.38527	14.374	0.090842	0.033196
18.276	18.567	0.34566	17.375	0.089292	0.055264
17.327	18.89	0.35918	11.306	0.083279	0.032237
17.643	19.211	0.35123	24.362	0.080429	0.068664
18.458	18.634	0.39263	21.069	0.078404	0.031792
17.825	18.648	0.34474	22.481	0.095445	0.050933
17.673	19.126	0.35052	19.101	0.067497	0.026345
18.503	18.423	0.3829	14.413	0.081602	0.04035
17.467	18.821	0.4	24.543	0.075186	0.02045
17.705	18.548	0.39972	15.4	0.075723	0.066053
17.334	19.149	0.37689	24.277	0.079935	0.049065
17.898	18.94	0.38974	14.796	0.069649	0.056876
17.966	18.451	0.39745	15.384	0.070148	0.06155
18.367	19.11	0.3657	13.796	0.10076	0.055362
18.16	18.696	0.36058	12.271	0.089501	0.076796
17.86	18.807	0.37674	20.806	0.07385	0.033976
17.384	19.37	0.39215	22.177	0.09395	0.083492
18.292	18.408	0.34312	23.777	0.075006	0.058281
17.947	19.185	0.36506	20.69	0.086539	0.048094
17.832	19.033	0.35997	17.278	0.067503	0.045609
17.774	18.85	0.36355	24.738	0.074502	0.06218
17.555	18.88	0.34447	21.933	0.069651	0.056466
17.622	18.872	0.35022	11.907	0.077638	0.025037
18.252	18.618	0.38834	22.717	0.067034	0.034666
18.475	18.624	0.35818	18.083	0.086258	0.047396
18.638	18.568	0.38672	21.744	0.074213	0.037846
17.577	18.712	0.37083	17.369	0.08729	0.066343
17.774	18.878	0.37084	14.231	0.070087	0.053296
18.394	18.791	0.37084	18.386	0.06971	0.043595
17.761	19.189	0.35819	10.408	0.092333	0.033143
18.494	18.607	0.35847	11.634	0.091411	0.03505
17.617	18.517	0.39839	13.94	0.075759	0.061808
17.413	18.808	0.38249	11.423	0.098896	0.034749
17.369	18.604	0.35421	22.774	0.093542	0.058821
18.101	19.246	0.34757	16.39	0.093672	0.080606
17.988	18.613	0.3756	11.925	0.082091	0.03362
18.42	18.605	0.35537	12.271	0.089513	0.064298
17.572	18.672	0.34536	23.542	0.061535	0.037776
18.388	19.325	0.34163	12.271	0.086389	0.039227
18.004	19.361	0.35102	16.39	0.097122	0.065496
17.586	18.942	0.36786	11.564	0.064122	0.018533
18.269	18.885	0.34776	18.59	0.0898	0.040801
17.832	19.149	0.38179	19.938	0.06154	0.016566
18.089	18.587	0.3924	23.766	0.085949	0.064681
18.357	19.206	0.37519	12.574	0.086258	0.063399
17.25	18.939	0.36614	13.553	0.078184	0.073987
18.131	18.43	0.35276	23.796	0.081536	0.038714
17.829	19.206	0.35063	24.362	0.097122	0.028155
18.493	19.079	0.34811	17.276	0.080429	0.023085
18.276	18.427	0.34908	23.122	0.069777	0.041266
18.651	19.221	0.35301	14.081	0.085227	0.024459
18.044	18.502	0.38276	17.355	0.088357	0.067205
17.57	18.961	0.36814	22.253	0.075186	0.018832
18.347	19.067	0.39769	20.006	0.068115	0.05391
17.82	18.979	0.37653	21.199	0.07869	0.073327
18.681	19.318	0.38428	24.021	0.095546	0.038481
18.228	18.832	0.38216	14.422	0.066546	0.061543
17.288	18.551	0.378	18.084	0.065335	0.049844
17.906	19.046	0.34369	20.539	0.067698	0.052787
18.084	18.576	0.3802	12.109	0.069094	0.03194
17.659	19.193	0.37018	11.753	0.065799	0.035544
17.71	18.636	0.34049	23.542	0.089345	0.045224
