# Supplementary material for: A simple computational model for scleral stiffness assessments via air-puff deformation OCT
Source: Front Bioeng Biotechnol. 2024 Jul 30;12:1426060. doi: 10.3389/fbioe.2024.1426060 (PMC11323745; doi:10.3389/fbioe.2024.1426060)
Supplement: Supplementary file 1 [file DataSheet1.ZIP › eye1_ET_profiles/eye1_ET_iop_10_exp_segm_ini.txt]

2.9963	-0.65195
2.9838	-0.6438
2.9713	-0.63565
2.9588	-0.63565
2.9463	-0.6275
2.9337	-0.61935
2.9212	-0.61935
2.9087	-0.6112
2.8962	-0.60305
2.8837	-0.60305
2.8712	-0.5949
2.8587	-0.58675
2.8462	-0.58675
2.8337	-0.5786
2.8211	-0.57045
2.8086	-0.57045
2.7961	-0.5623
2.7836	-0.5623
2.7711	-0.55415
2.7586	-0.54601
2.7461	-0.54601
2.7336	-0.53786
2.7211	-0.53786
2.7086	-0.52971
2.696	-0.52156
2.6835	-0.52156
2.671	-0.51341
2.6585	-0.51341
2.646	-0.50526
2.6335	-0.49711
2.621	-0.49711
2.6085	-0.48896
2.596	-0.48896
2.5834	-0.48081
2.5709	-0.48081
2.5584	-0.47266
2.5459	-0.46451
2.5334	-0.46451
2.5209	-0.45636
2.5084	-0.45636
2.4959	-0.44821
2.4834	-0.44821
2.4709	-0.44006
2.4583	-0.44006
2.4458	-0.43191
2.4333	-0.43191
2.4208	-0.42377
2.4083	-0.41562
2.3958	-0.41562
2.3833	-0.40747
2.3708	-0.40747
2.3583	-0.39932
2.3458	-0.39932
2.3332	-0.39117
2.3207	-0.39117
2.3082	-0.38302
2.2957	-0.38302
2.2832	-0.37487
2.2707	-0.37487
2.2582	-0.36672
2.2457	-0.36672
2.2332	-0.35857
2.2206	-0.35857
2.2081	-0.35042
2.1956	-0.35042
2.1831	-0.34227
2.1706	-0.34227
2.1581	-0.33412
2.1456	-0.33412
2.1331	-0.32597
2.1206	-0.32597
2.1081	-0.32597
2.0955	-0.31782
2.083	-0.31782
2.0705	-0.30967
2.058	-0.30967
2.0455	-0.30153
2.033	-0.30153
2.0205	-0.29338
2.008	-0.29338
1.9955	-0.28523
1.9829	-0.28523
1.9704	-0.28523
1.9579	-0.27708
1.9454	-0.27708
1.9329	-0.26893
1.9204	-0.26893
1.9079	-0.26078
1.8954	-0.26078
1.8829	-0.26078
1.8704	-0.25263
1.8578	-0.25263
1.8453	-0.24448
1.8328	-0.24448
1.8203	-0.23633
1.8078	-0.23633
1.7953	-0.23633
1.7828	-0.22818
1.7703	-0.22818
1.7578	-0.22003
1.7453	-0.22003
1.7327	-0.22003
1.7202	-0.21188
1.7077	-0.21188
1.6952	-0.20373
1.6827	-0.20373
1.6702	-0.20373
1.6577	-0.19558
1.6452	-0.19558
1.6327	-0.19558
1.6201	-0.18743
1.6076	-0.18743
1.5951	-0.17929
1.5826	-0.17929
1.5701	-0.17929
1.5576	-0.17114
1.5451	-0.17114
1.5326	-0.17114
1.5201	-0.16299
1.5076	-0.16299
1.495	-0.16299
1.4825	-0.15484
1.47	-0.15484
1.4575	-0.15484
1.445	-0.14669
1.4325	-0.14669
1.42	-0.14669
1.4075	-0.13854
1.395	-0.13854
1.3824	-0.13854
1.3699	-0.13039
1.3574	-0.13039
1.3449	-0.13039
1.3324	-0.12224
1.3199	-0.12224
1.3074	-0.12224
1.2949	-0.12224
1.2824	-0.11409
1.2699	-0.11409
1.2573	-0.11409
1.2448	-0.10594
1.2323	-0.10594
1.2198	-0.10594
1.2073	-0.10594
1.1948	-0.097792
1.1823	-0.097792
1.1698	-0.097792
1.1573	-0.097792
1.1448	-0.089643
1.1322	-0.089643
1.1197	-0.089643
1.1072	-0.081493
1.0947	-0.081493
1.0822	-0.081493
1.0697	-0.081493
1.0572	-0.073344
1.0447	-0.073344
1.0322	-0.073344
1.0196	-0.073344
1.0071	-0.073344
0.99462	-0.065195
0.98211	-0.065195
0.9696	-0.065195
0.95709	-0.065195
0.94458	-0.057045
0.93207	-0.057045
0.91956	-0.057045
0.90705	-0.057045
0.89454	-0.057045
0.88203	-0.048896
0.86952	-0.048896
0.85701	-0.048896
0.8445	-0.048896
0.83199	-0.048896
0.81948	-0.040747
0.80697	-0.040747
0.79446	-0.040747
0.78195	-0.040747
0.76944	-0.040747
0.75693	-0.040747
0.74442	-0.032597
0.73191	-0.032597
0.7194	-0.032597
0.70689	-0.032597
0.69437	-0.032597
0.68186	-0.032597
0.66935	-0.032597
0.65684	-0.024448
0.64433	-0.024448
0.63182	-0.024448
0.61931	-0.024448
0.6068	-0.024448
0.59429	-0.024448
0.58178	-0.024448
0.56927	-0.016299
0.55676	-0.016299
0.54425	-0.016299
0.53174	-0.016299
0.51923	-0.016299
0.50672	-0.016299
0.49421	-0.016299
0.4817	-0.016299
0.46919	-0.016299
0.45668	-0.0081493
0.44417	-0.0081493
0.43166	-0.0081493
0.41915	-0.0081493
0.40663	-0.0081493
0.39412	-0.0081493
0.38161	-0.0081493
0.3691	-0.0081493
0.35659	-0.0081493
0.34408	-0.0081493
0.33157	-0.0081493
0.31906	-0.0081493
0.30655	-0.0081493
0.29404	0
0.28153	0
0.26902	0
0.25651	0
0.244	0
0.23149	0
0.21898	0
0.20647	0
0.19396	0
0.18145	0
0.16894	0
0.15643	0
0.14392	0
0.13141	0
0.1189	0
0.10638	0
0.093874	0
0.081364	0
0.068853	0
0.056343	0
0.043833	0
0.031322	0
0.018812	0
0.0063013	0
-0.0062091	0
-0.01872	0
-0.03123	0
-0.04374	0
-0.056251	0
-0.068761	0
-0.081272	0
-0.093782	0
-0.10629	0
-0.1188	0
-0.13131	0
-0.14382	0
-0.15633	0
-0.16884	0
-0.18136	0
-0.19387	0
-0.20638	0
-0.21889	0
-0.2314	0
-0.24391	0
-0.25642	0
-0.26893	-0.0081493
-0.28144	-0.0081493
-0.29395	-0.0081493
-0.30646	-0.0081493
-0.31897	-0.0081493
-0.33148	-0.0081493
-0.34399	-0.0081493
-0.3565	-0.0081493
-0.36901	-0.0081493
-0.38152	-0.0081493
-0.39403	-0.0081493
-0.40654	-0.0081493
-0.41905	-0.0081493
-0.43156	-0.0081493
-0.44407	-0.0081493
-0.45658	-0.016299
-0.46909	-0.016299
-0.48161	-0.016299
-0.49412	-0.016299
-0.50663	-0.016299
-0.51914	-0.016299
-0.53165	-0.016299
-0.54416	-0.016299
-0.55667	-0.016299
-0.56918	-0.016299
-0.58169	-0.024448
-0.5942	-0.024448
-0.60671	-0.024448
-0.61922	-0.024448
-0.63173	-0.024448
-0.64424	-0.024448
-0.65675	-0.024448
-0.66926	-0.024448
-0.68177	-0.024448
-0.69428	-0.032597
-0.70679	-0.032597
-0.7193	-0.032597
-0.73181	-0.032597
-0.74432	-0.032597
-0.75683	-0.032597
-0.76935	-0.032597
-0.78186	-0.040747
-0.79437	-0.040747
-0.80688	-0.040747
-0.81939	-0.040747
-0.8319	-0.040747
-0.84441	-0.040747
-0.85692	-0.040747
-0.86943	-0.048896
-0.88194	-0.048896
-0.89445	-0.048896
-0.90696	-0.048896
-0.91947	-0.048896
-0.93198	-0.048896
-0.94449	-0.048896
-0.957	-0.057045
-0.96951	-0.057045
-0.98202	-0.057045
-0.99453	-0.057045
-1.007	-0.057045
-1.0196	-0.057045
-1.0321	-0.065195
-1.0446	-0.065195
-1.0571	-0.065195
-1.0696	-0.065195
-1.0821	-0.065195
-1.0946	-0.065195
-1.1071	-0.073344
-1.1196	-0.073344
-1.1321	-0.073344
-1.1447	-0.073344
-1.1572	-0.073344
-1.1697	-0.081493
-1.1822	-0.081493
-1.1947	-0.081493
-1.2072	-0.081493
-1.2197	-0.081493
-1.2322	-0.089643
-1.2447	-0.089643
-1.2573	-0.089643
-1.2698	-0.089643
-1.2823	-0.089643
-1.2948	-0.097792
-1.3073	-0.097792
-1.3198	-0.097792
-1.3323	-0.097792
-1.3448	-0.10594
-1.3573	-0.10594
-1.3698	-0.10594
-1.3824	-0.10594
-1.3949	-0.10594
-1.4074	-0.11409
-1.4199	-0.11409
-1.4324	-0.11409
-1.4449	-0.11409
-1.4574	-0.12224
-1.4699	-0.12224
-1.4824	-0.12224
-1.4949	-0.12224
-1.5075	-0.13039
-1.52	-0.13039
-1.5325	-0.13039
-1.545	-0.13039
-1.5575	-0.13854
-1.57	-0.13854
-1.5825	-0.13854
-1.595	-0.13854
-1.6075	-0.14669
-1.6201	-0.14669
-1.6326	-0.14669
-1.6451	-0.14669
-1.6576	-0.15484
-1.6701	-0.15484
-1.6826	-0.15484
-1.6951	-0.16299
-1.7076	-0.16299
-1.7201	-0.16299
-1.7326	-0.16299
-1.7452	-0.17114
-1.7577	-0.17114
-1.7702	-0.17114
-1.7827	-0.17929
-1.7952	-0.17929
-1.8077	-0.17929
-1.8202	-0.17929
-1.8327	-0.18743
-1.8452	-0.18743
-1.8578	-0.18743
-1.8703	-0.19558
-1.8828	-0.19558
-1.8953	-0.19558
-1.9078	-0.20373
-1.9203	-0.20373
-1.9328	-0.20373
-1.9453	-0.21188
-1.9578	-0.21188
-1.9703	-0.21188
-1.9829	-0.22003
-1.9954	-0.22003
-2.0079	-0.22003
-2.0204	-0.22818
-2.0329	-0.22818
-2.0454	-0.22818
-2.0579	-0.23633
-2.0704	-0.23633
-2.0829	-0.24448
-2.0955	-0.24448
-2.108	-0.24448
-2.1205	-0.25263
-2.133	-0.25263
-2.1455	-0.25263
-2.158	-0.26078
-2.1705	-0.26078
-2.183	-0.26893
-2.1955	-0.26893
-2.208	-0.26893
-2.2206	-0.27708
-2.2331	-0.27708
-2.2456	-0.28523
-2.2581	-0.28523
-2.2706	-0.28523
-2.2831	-0.29338
-2.2956	-0.29338
-2.3081	-0.30153
-2.3206	-0.30153
-2.3331	-0.30967
-2.3457	-0.30967
-2.3582	-0.30967
-2.3707	-0.31782
-2.3832	-0.31782
-2.3957	-0.32597
-2.4082	-0.32597
-2.4207	-0.33412
-2.4332	-0.33412
-2.4457	-0.34227
-2.4583	-0.34227
-2.4708	-0.34227
-2.4833	-0.35042
-2.4958	-0.35042
-2.5083	-0.35857
-2.5208	-0.35857
-2.5333	-0.36672
-2.5458	-0.36672
-2.5583	-0.37487
-2.5708	-0.37487
-2.5834	-0.38302
-2.5959	-0.38302
-2.6084	-0.39117
-2.6209	-0.39117
-2.6334	-0.39932
-2.6459	-0.39932
-2.6584	-0.40747
-2.6709	-0.40747
-2.6834	-0.41562
-2.696	-0.41562
-2.7085	-0.42377
-2.721	-0.43191
-2.7335	-0.43191
-2.746	-0.44006
-2.7585	-0.44006
-2.771	-0.44821
-2.7835	-0.44821
-2.796	-0.45636
-2.8085	-0.45636
-2.8211	-0.46451
-2.8336	-0.47266
-2.8461	-0.47266
-2.8586	-0.48081
-2.8711	-0.48081
-2.8836	-0.48896
-2.8961	-0.48896
-2.9086	-0.49711
-2.9211	-0.50526
-2.9336	-0.50526
-2.9462	-0.51341
-2.9587	-0.51341
-2.9712	-0.52156
-2.9837	-0.52971
-2.9962	-0.52971
