# Supplementary material for: A simple computational model for scleral stiffness assessments via air-puff deformation OCT
Source: Front Bioeng Biotechnol. 2024 Jul 30;12:1426060. doi: 10.3389/fbioe.2024.1426060 (PMC11323745; doi:10.3389/fbioe.2024.1426060)
Supplement: Supplementary file 1 [file DataSheet1.ZIP › eye1_ET_profiles/eye1_ET_iop_15_exp_segm_ini.txt]

2.9877	-0.52156
2.9752	-0.52156
2.9627	-0.51341
2.9501	-0.51341
2.9376	-0.50526
2.9251	-0.49711
2.9126	-0.49711
2.9001	-0.48896
2.8876	-0.48896
2.8751	-0.48081
2.8626	-0.48081
2.8501	-0.47266
2.8376	-0.46451
2.825	-0.46451
2.8125	-0.45636
2.8	-0.45636
2.7875	-0.44821
2.775	-0.44821
2.7625	-0.44006
2.75	-0.44006
2.7375	-0.43191
2.725	-0.43191
2.7125	-0.42377
2.6999	-0.41562
2.6874	-0.41562
2.6749	-0.40747
2.6624	-0.40747
2.6499	-0.39932
2.6374	-0.39932
2.6249	-0.39117
2.6124	-0.39117
2.5999	-0.38302
2.5873	-0.38302
2.5748	-0.37487
2.5623	-0.37487
2.5498	-0.36672
2.5373	-0.36672
2.5248	-0.35857
2.5123	-0.35857
2.4998	-0.35042
2.4873	-0.35042
2.4748	-0.35042
2.4622	-0.34227
2.4497	-0.34227
2.4372	-0.33412
2.4247	-0.33412
2.4122	-0.32597
2.3997	-0.32597
2.3872	-0.31782
2.3747	-0.31782
2.3622	-0.30967
2.3496	-0.30967
2.3371	-0.30967
2.3246	-0.30153
2.3121	-0.30153
2.2996	-0.29338
2.2871	-0.29338
2.2746	-0.28523
2.2621	-0.28523
2.2496	-0.28523
2.2371	-0.27708
2.2245	-0.27708
2.212	-0.26893
2.1995	-0.26893
2.187	-0.26078
2.1745	-0.26078
2.162	-0.26078
2.1495	-0.25263
2.137	-0.25263
2.1245	-0.25263
2.112	-0.24448
2.0994	-0.24448
2.0869	-0.23633
2.0744	-0.23633
2.0619	-0.23633
2.0494	-0.22818
2.0369	-0.22818
2.0244	-0.22003
2.0119	-0.22003
1.9994	-0.22003
1.9868	-0.21188
1.9743	-0.21188
1.9618	-0.21188
1.9493	-0.20373
1.9368	-0.20373
1.9243	-0.20373
1.9118	-0.19558
1.8993	-0.19558
1.8868	-0.19558
1.8743	-0.18743
1.8617	-0.18743
1.8492	-0.17929
1.8367	-0.17929
1.8242	-0.17929
1.8117	-0.17114
1.7992	-0.17114
1.7867	-0.17114
1.7742	-0.17114
1.7617	-0.16299
1.7491	-0.16299
1.7366	-0.16299
1.7241	-0.15484
1.7116	-0.15484
1.6991	-0.15484
1.6866	-0.14669
1.6741	-0.14669
1.6616	-0.14669
1.6491	-0.13854
1.6366	-0.13854
1.624	-0.13854
1.6115	-0.13854
1.599	-0.13039
1.5865	-0.13039
1.574	-0.13039
1.5615	-0.12224
1.549	-0.12224
1.5365	-0.12224
1.524	-0.12224
1.5114	-0.11409
1.4989	-0.11409
1.4864	-0.11409
1.4739	-0.11409
1.4614	-0.10594
1.4489	-0.10594
1.4364	-0.10594
1.4239	-0.10594
1.4114	-0.097792
1.3989	-0.097792
1.3863	-0.097792
1.3738	-0.097792
1.3613	-0.089643
1.3488	-0.089643
1.3363	-0.089643
1.3238	-0.089643
1.3113	-0.081493
1.2988	-0.081493
1.2863	-0.081493
1.2738	-0.081493
1.2612	-0.073344
1.2487	-0.073344
1.2362	-0.073344
1.2237	-0.073344
1.2112	-0.073344
1.1987	-0.065195
1.1862	-0.065195
1.1737	-0.065195
1.1612	-0.065195
1.1486	-0.065195
1.1361	-0.057045
1.1236	-0.057045
1.1111	-0.057045
1.0986	-0.057045
1.0861	-0.057045
1.0736	-0.057045
1.0611	-0.048896
1.0486	-0.048896
1.0361	-0.048896
1.0235	-0.048896
1.011	-0.048896
0.99852	-0.040747
0.98601	-0.040747
0.9735	-0.040747
0.96099	-0.040747
0.94848	-0.040747
0.93597	-0.040747
0.92346	-0.040747
0.91095	-0.032597
0.89844	-0.032597
0.88593	-0.032597
0.87342	-0.032597
0.86091	-0.032597
0.8484	-0.032597
0.83589	-0.032597
0.82338	-0.024448
0.81087	-0.024448
0.79836	-0.024448
0.78584	-0.024448
0.77333	-0.024448
0.76082	-0.024448
0.74831	-0.024448
0.7358	-0.024448
0.72329	-0.016299
0.71078	-0.016299
0.69827	-0.016299
0.68576	-0.016299
0.67325	-0.016299
0.66074	-0.016299
0.64823	-0.016299
0.63572	-0.016299
0.62321	-0.016299
0.6107	-0.016299
0.59819	-0.016299
0.58568	-0.0081493
0.57317	-0.0081493
0.56066	-0.0081493
0.54815	-0.0081493
0.53564	-0.0081493
0.52313	-0.0081493
0.51062	-0.0081493
0.49811	-0.0081493
0.48559	-0.0081493
0.47308	-0.0081493
0.46057	-0.0081493
0.44806	-0.0081493
0.43555	-0.0081493
0.42304	-0.0081493
0.41053	-0.0081493
0.39802	0
0.38551	0
0.373	0
0.36049	0
0.34798	0
0.33547	0
0.32296	0
0.31045	0
0.29794	0
0.28543	0
0.27292	0
0.26041	0
0.2479	0
0.23539	0
0.22288	0
0.21037	0
0.19785	0
0.18534	0
0.17283	0
0.16032	0
0.14781	0
0.1353	0
0.12279	0
0.11028	0
0.097772	0
0.085261	0
0.072751	0
0.06024	0
0.04773	0
0.035219	0
0.022709	0
0.010199	0
-0.0023118	0
-0.014822	0
-0.027333	0
-0.039843	0
-0.052354	0
-0.064864	0
-0.077374	0
-0.089885	0
-0.1024	0
-0.11491	0
-0.12742	0
-0.13993	0
-0.15244	-0.0081493
-0.16495	-0.0081493
-0.17746	-0.0081493
-0.18997	-0.0081493
-0.20248	-0.0081493
-0.21499	-0.0081493
-0.2275	-0.0081493
-0.24001	-0.0081493
-0.25252	-0.0081493
-0.26503	-0.0081493
-0.27754	-0.0081493
-0.29005	-0.0081493
-0.30256	-0.0081493
-0.31507	-0.0081493
-0.32758	-0.0081493
-0.34009	-0.0081493
-0.3526	-0.016299
-0.36511	-0.016299
-0.37762	-0.016299
-0.39014	-0.016299
-0.40265	-0.016299
-0.41516	-0.016299
-0.42767	-0.016299
-0.44018	-0.016299
-0.45269	-0.016299
-0.4652	-0.016299
-0.47771	-0.016299
-0.49022	-0.024448
-0.50273	-0.024448
-0.51524	-0.024448
-0.52775	-0.024448
-0.54026	-0.024448
-0.55277	-0.024448
-0.56528	-0.024448
-0.57779	-0.024448
-0.5903	-0.024448
-0.60281	-0.032597
-0.61532	-0.032597
-0.62783	-0.032597
-0.64034	-0.032597
-0.65285	-0.032597
-0.66536	-0.032597
-0.67787	-0.032597
-0.69039	-0.032597
-0.7029	-0.040747
-0.71541	-0.040747
-0.72792	-0.040747
-0.74043	-0.040747
-0.75294	-0.040747
-0.76545	-0.040747
-0.77796	-0.040747
-0.79047	-0.048896
-0.80298	-0.048896
-0.81549	-0.048896
-0.828	-0.048896
-0.84051	-0.048896
-0.85302	-0.048896
-0.86553	-0.057045
-0.87804	-0.057045
-0.89055	-0.057045
-0.90306	-0.057045
-0.91557	-0.057045
-0.92808	-0.057045
-0.94059	-0.065195
-0.9531	-0.065195
-0.96561	-0.065195
-0.97813	-0.065195
-0.99064	-0.065195
-1.0031	-0.065195
-1.0157	-0.073344
-1.0282	-0.073344
-1.0407	-0.073344
-1.0532	-0.073344
-1.0657	-0.073344
-1.0782	-0.081493
-1.0907	-0.081493
-1.1032	-0.081493
-1.1157	-0.081493
-1.1283	-0.081493
-1.1408	-0.089643
-1.1533	-0.089643
-1.1658	-0.089643
-1.1783	-0.089643
-1.1908	-0.097792
-1.2033	-0.097792
-1.2158	-0.097792
-1.2283	-0.097792
-1.2408	-0.097792
-1.2534	-0.10594
-1.2659	-0.10594
-1.2784	-0.10594
-1.2909	-0.10594
-1.3034	-0.11409
-1.3159	-0.11409
-1.3284	-0.11409
-1.3409	-0.11409
-1.3534	-0.12224
-1.3659	-0.12224
-1.3785	-0.12224
-1.391	-0.12224
-1.4035	-0.13039
-1.416	-0.13039
-1.4285	-0.13039
-1.441	-0.13854
-1.4535	-0.13854
-1.466	-0.13854
-1.4785	-0.13854
-1.4911	-0.14669
-1.5036	-0.14669
-1.5161	-0.14669
-1.5286	-0.15484
-1.5411	-0.15484
-1.5536	-0.15484
-1.5661	-0.16299
-1.5786	-0.16299
-1.5911	-0.16299
-1.6036	-0.16299
-1.6162	-0.17114
-1.6287	-0.17114
-1.6412	-0.17114
-1.6537	-0.17929
-1.6662	-0.17929
-1.6787	-0.17929
-1.6912	-0.18743
-1.7037	-0.18743
-1.7162	-0.18743
-1.7288	-0.19558
-1.7413	-0.19558
-1.7538	-0.20373
-1.7663	-0.20373
-1.7788	-0.20373
-1.7913	-0.21188
-1.8038	-0.21188
-1.8163	-0.21188
-1.8288	-0.22003
-1.8413	-0.22003
-1.8539	-0.22818
-1.8664	-0.22818
-1.8789	-0.22818
-1.8914	-0.23633
-1.9039	-0.23633
-1.9164	-0.23633
-1.9289	-0.24448
-1.9414	-0.24448
-1.9539	-0.25263
-1.9664	-0.25263
-1.979	-0.26078
-1.9915	-0.26078
-2.004	-0.26078
-2.0165	-0.26893
-2.029	-0.26893
-2.0415	-0.27708
-2.054	-0.27708
-2.0665	-0.28523
-2.079	-0.28523
-2.0916	-0.29338
-2.1041	-0.29338
-2.1166	-0.29338
-2.1291	-0.30153
-2.1416	-0.30153
-2.1541	-0.30967
-2.1666	-0.30967
-2.1791	-0.31782
-2.1916	-0.31782
-2.2041	-0.32597
-2.2167	-0.32597
-2.2292	-0.33412
-2.2417	-0.33412
-2.2542	-0.34227
-2.2667	-0.34227
-2.2792	-0.35042
-2.2917	-0.35042
-2.3042	-0.35857
-2.3167	-0.35857
-2.3293	-0.36672
-2.3418	-0.37487
-2.3543	-0.37487
-2.3668	-0.38302
-2.3793	-0.38302
-2.3918	-0.39117
-2.4043	-0.39117
-2.4168	-0.39932
-2.4293	-0.39932
-2.4418	-0.40747
-2.4544	-0.41562
-2.4669	-0.41562
-2.4794	-0.42377
-2.4919	-0.42377
-2.5044	-0.43191
-2.5169	-0.44006
-2.5294	-0.44006
-2.5419	-0.44821
-2.5544	-0.44821
-2.5669	-0.45636
-2.5795	-0.46451
-2.592	-0.46451
-2.6045	-0.47266
-2.617	-0.48081
-2.6295	-0.48081
-2.642	-0.48896
-2.6545	-0.49711
-2.667	-0.49711
-2.6795	-0.50526
-2.6921	-0.51341
-2.7046	-0.51341
-2.7171	-0.52156
-2.7296	-0.52971
-2.7421	-0.52971
-2.7546	-0.53786
-2.7671	-0.54601
-2.7796	-0.54601
-2.7921	-0.55415
-2.8046	-0.5623
-2.8172	-0.5623
-2.8297	-0.57045
-2.8422	-0.5786
-2.8547	-0.58675
-2.8672	-0.58675
-2.8797	-0.5949
-2.8922	-0.60305
-2.9047	-0.6112
-2.9172	-0.6112
-2.9298	-0.61935
-2.9423	-0.6275
-2.9548	-0.63565
-2.9673	-0.63565
-2.9798	-0.6438
-2.9923	-0.65195
