# Supplementary material for: A simple computational model for scleral stiffness assessments via air-puff deformation OCT
Source: Front Bioeng Biotechnol. 2024 Jul 30;12:1426060. doi: 10.3389/fbioe.2024.1426060 (PMC11323745; doi:10.3389/fbioe.2024.1426060)
Supplement: Supplementary file 1 [file DataSheet1.ZIP › eye1_ET_profiles/eye1_ET_iop_15_sim_ini.txt]

-3	-0.48728
-2.9	-0.45444
-2.8	-0.42284
-2.7	-0.39245
-2.6	-0.36327
-2.5	-0.33527
-2.4	-0.30845
-2.3	-0.28279
-2.2	-0.2583
-2.1	-0.23495
-2	-0.21275
-1.9	-0.19167
-1.8	-0.17173
-1.7	-0.15291
-1.6	-0.13519
-1.5	-0.11857
-1.4	-0.10305
-1.3	-0.088633
-1.2	-0.075308
-1.1	-0.063054
-1	-0.051875
-0.9	-0.041776
-0.8	-0.032752
-0.7	-0.024804
-0.6	-0.017916
-0.5	-0.01209
-0.4	-0.0072662
-0.3	-0.0035337
-0.2	-0.0011622
-0.1	-0.00031028
0	0
0.1	-0.00031028
0.2	-0.0011622
0.3	-0.0035337
0.4	-0.0072662
0.5	-0.01209
0.6	-0.017916
0.7	-0.024804
0.8	-0.032752
0.9	-0.041776
1	-0.051875
1.1	-0.063054
1.2	-0.075308
1.3	-0.088633
1.4	-0.10305
1.5	-0.11857
1.6	-0.13519
1.7	-0.15291
1.8	-0.17173
1.9	-0.19167
2	-0.21275
2.1	-0.23495
2.2	-0.2583
2.3	-0.28279
2.4	-0.30845
2.5	-0.33527
2.6	-0.36327
2.7	-0.39245
2.8	-0.42284
2.9	-0.45444
3	-0.48728
