# Supplementary material for: A simple computational model for scleral stiffness assessments via air-puff deformation OCT
Source: Front Bioeng Biotechnol. 2024 Jul 30;12:1426060. doi: 10.3389/fbioe.2024.1426060 (PMC11323745; doi:10.3389/fbioe.2024.1426060)
Supplement: Supplementary file 1 [file DataSheet1.ZIP › eye1_ET_profiles/eye1_ET_iop_15_sim_max.txt]

-3	-0.63547
-2.9	-0.61983
-2.8	-0.60653
-2.7	-0.59549
-2.6	-0.5866
-2.5	-0.58004
-2.4	-0.57549
-2.3	-0.57304
-2.2	-0.57241
-2.1	-0.57336
-2	-0.57613
-1.9	-0.58027
-1.8	-0.58593
-1.7	-0.59262
-1.6	-0.60002
-1.5	-0.6084
-1.4	-0.6171
-1.3	-0.62626
-1.2	-0.63541
-1.1	-0.64447
-1	-0.65345
-0.9	-0.66189
-0.8	-0.66988
-0.7	-0.67711
-0.6	-0.68373
-0.5	-0.68953
-0.4	-0.69423
-0.3	-0.6979
-0.2	-0.70031
-0.1	-0.70122
0	-0.70155
0.1	-0.70122
0.2	-0.70031
0.3	-0.6979
0.4	-0.69423
0.5	-0.68953
0.6	-0.68373
0.7	-0.67711
0.8	-0.66988
0.9	-0.66189
1	-0.65345
1.1	-0.64447
1.2	-0.63541
1.3	-0.62626
1.4	-0.6171
1.5	-0.6084
1.6	-0.60002
1.7	-0.59262
1.8	-0.58593
1.9	-0.58027
2	-0.57613
2.1	-0.57336
2.2	-0.57241
2.3	-0.57304
2.4	-0.57549
2.5	-0.58004
2.6	-0.5866
2.7	-0.59549
2.8	-0.60653
2.9	-0.61983
3	-0.63547
