# Supplementary material for: A simple computational model for scleral stiffness assessments via air-puff deformation OCT
Source: Front Bioeng Biotechnol. 2024 Jul 30;12:1426060. doi: 10.3389/fbioe.2024.1426060 (PMC11323745; doi:10.3389/fbioe.2024.1426060)
Supplement: Supplementary file 1 [file DataSheet1.ZIP › eye1_ET_profiles/eye1_ET_iop_20_exp_segm_max.txt]

2.9877	-0.55415
2.9752	-0.55415
2.9627	-0.54601
2.9501	-0.54601
2.9376	-0.53786
2.9251	-0.53786
2.9126	-0.53786
2.9001	-0.52971
2.8876	-0.52971
2.8751	-0.52971
2.8626	-0.52156
2.8501	-0.52156
2.8376	-0.52156
2.825	-0.52156
2.8125	-0.51341
2.8	-0.51341
2.7875	-0.51341
2.775	-0.51341
2.7625	-0.50526
2.75	-0.50526
2.7375	-0.50526
2.725	-0.50526
2.7125	-0.50526
2.6999	-0.49711
2.6874	-0.49711
2.6749	-0.49711
2.6624	-0.49711
2.6499	-0.49711
2.6374	-0.49711
2.6249	-0.48896
2.6124	-0.48896
2.5999	-0.48896
2.5873	-0.48896
2.5748	-0.48896
2.5623	-0.48896
2.5498	-0.48896
2.5373	-0.48896
2.5248	-0.48896
2.5123	-0.48081
2.4998	-0.48081
2.4873	-0.48081
2.4748	-0.48081
2.4622	-0.48081
2.4497	-0.48081
2.4372	-0.48081
2.4247	-0.48081
2.4122	-0.48081
2.3997	-0.48081
2.3872	-0.48081
2.3747	-0.48081
2.3622	-0.48081
2.3496	-0.48081
2.3371	-0.48081
2.3246	-0.48081
2.3121	-0.48081
2.2996	-0.48081
2.2871	-0.48081
2.2746	-0.48081
2.2621	-0.48081
2.2496	-0.48081
2.2371	-0.48081
2.2245	-0.48081
2.212	-0.48081
2.1995	-0.48081
2.187	-0.48081
2.1745	-0.48081
2.162	-0.48081
2.1495	-0.48081
2.137	-0.48081
2.1245	-0.48081
2.112	-0.48081
2.0994	-0.48081
2.0869	-0.48081
2.0744	-0.48896
2.0619	-0.48896
2.0494	-0.48896
2.0369	-0.48896
2.0244	-0.48896
2.0119	-0.48896
1.9994	-0.48896
1.9868	-0.48896
1.9743	-0.48896
1.9618	-0.48896
1.9493	-0.48896
1.9368	-0.48896
1.9243	-0.48896
1.9118	-0.49711
1.8993	-0.49711
1.8868	-0.49711
1.8743	-0.49711
1.8617	-0.49711
1.8492	-0.49711
1.8367	-0.49711
1.8242	-0.49711
1.8117	-0.49711
1.7992	-0.50526
1.7867	-0.50526
1.7742	-0.50526
1.7617	-0.50526
1.7491	-0.50526
1.7366	-0.50526
1.7241	-0.50526
1.7116	-0.50526
1.6991	-0.50526
1.6866	-0.51341
1.6741	-0.51341
1.6616	-0.51341
1.6491	-0.51341
1.6366	-0.51341
1.624	-0.51341
1.6115	-0.51341
1.599	-0.51341
1.5865	-0.52156
1.574	-0.52156
1.5615	-0.52156
1.549	-0.52156
1.5365	-0.52156
1.524	-0.52156
1.5114	-0.52156
1.4989	-0.52971
1.4864	-0.52971
1.4739	-0.52971
1.4614	-0.52971
1.4489	-0.52971
1.4364	-0.52971
1.4239	-0.52971
1.4114	-0.52971
1.3989	-0.53786
1.3863	-0.53786
1.3738	-0.53786
1.3613	-0.53786
1.3488	-0.53786
1.3363	-0.53786
1.3238	-0.53786
1.3113	-0.54601
1.2988	-0.54601
1.2863	-0.54601
1.2738	-0.54601
1.2612	-0.54601
1.2487	-0.54601
1.2362	-0.54601
1.2237	-0.55415
1.2112	-0.55415
1.1987	-0.55415
1.1862	-0.55415
1.1737	-0.55415
1.1612	-0.55415
1.1486	-0.55415
1.1361	-0.5623
1.1236	-0.5623
1.1111	-0.5623
1.0986	-0.5623
1.0861	-0.5623
1.0736	-0.5623
1.0611	-0.5623
1.0486	-0.5623
1.0361	-0.57045
1.0235	-0.57045
1.011	-0.57045
0.99852	-0.57045
0.98601	-0.57045
0.9735	-0.57045
0.96099	-0.57045
0.94848	-0.5786
0.93597	-0.5786
0.92346	-0.5786
0.91095	-0.5786
0.89844	-0.5786
0.88593	-0.5786
0.87342	-0.5786
0.86091	-0.58675
0.8484	-0.58675
0.83589	-0.58675
0.82338	-0.58675
0.81087	-0.58675
0.79836	-0.58675
0.78584	-0.58675
0.77333	-0.58675
0.76082	-0.5949
0.74831	-0.5949
0.7358	-0.5949
0.72329	-0.5949
0.71078	-0.5949
0.69827	-0.5949
0.68576	-0.5949
0.67325	-0.5949
0.66074	-0.60305
0.64823	-0.60305
0.63572	-0.60305
0.62321	-0.60305
0.6107	-0.60305
0.59819	-0.60305
0.58568	-0.60305
0.57317	-0.60305
0.56066	-0.60305
0.54815	-0.6112
0.53564	-0.6112
0.52313	-0.6112
0.51062	-0.6112
0.49811	-0.6112
0.48559	-0.6112
0.47308	-0.6112
0.46057	-0.6112
0.44806	-0.6112
0.43555	-0.61935
0.42304	-0.61935
0.41053	-0.61935
0.39802	-0.61935
0.38551	-0.61935
0.373	-0.61935
0.36049	-0.61935
0.34798	-0.61935
0.33547	-0.61935
0.32296	-0.61935
0.31045	-0.61935
0.29794	-0.6275
0.28543	-0.6275
0.27292	-0.6275
0.26041	-0.6275
0.2479	-0.6275
0.23539	-0.6275
0.22288	-0.6275
0.21037	-0.6275
0.19785	-0.6275
0.18534	-0.6275
0.17283	-0.6275
0.16032	-0.6275
0.14781	-0.6275
0.1353	-0.6275
0.12279	-0.6275
0.11028	-0.63565
0.097772	-0.63565
0.085261	-0.63565
0.072751	-0.63565
0.06024	-0.63565
0.04773	-0.63565
0.035219	-0.63565
0.022709	-0.63565
0.010199	-0.63565
-0.0023118	-0.63565
-0.014822	-0.63565
-0.027333	-0.63565
-0.039843	-0.63565
-0.052354	-0.63565
-0.064864	-0.63565
-0.077374	-0.63565
-0.089885	-0.63565
-0.1024	-0.63565
-0.11491	-0.63565
-0.12742	-0.63565
-0.13993	-0.63565
-0.15244	-0.63565
-0.16495	-0.63565
-0.17746	-0.63565
-0.18997	-0.63565
-0.20248	-0.63565
-0.21499	-0.63565
-0.2275	-0.63565
-0.24001	-0.63565
-0.25252	-0.63565
-0.26503	-0.63565
-0.27754	-0.63565
-0.29005	-0.63565
-0.30256	-0.63565
-0.31507	-0.63565
-0.32758	-0.63565
-0.34009	-0.63565
-0.3526	-0.63565
-0.36511	-0.6275
-0.37762	-0.6275
-0.39014	-0.6275
-0.40265	-0.6275
-0.41516	-0.6275
-0.42767	-0.6275
-0.44018	-0.6275
-0.45269	-0.6275
-0.4652	-0.6275
-0.47771	-0.6275
-0.49022	-0.6275
-0.50273	-0.6275
-0.51524	-0.61935
-0.52775	-0.61935
-0.54026	-0.61935
-0.55277	-0.61935
-0.56528	-0.61935
-0.57779	-0.61935
-0.5903	-0.61935
-0.60281	-0.61935
-0.61532	-0.61935
-0.62783	-0.6112
-0.64034	-0.6112
-0.65285	-0.6112
-0.66536	-0.6112
-0.67787	-0.6112
-0.69039	-0.6112
-0.7029	-0.6112
-0.71541	-0.60305
-0.72792	-0.60305
-0.74043	-0.60305
-0.75294	-0.60305
-0.76545	-0.60305
-0.77796	-0.60305
-0.79047	-0.5949
-0.80298	-0.5949
-0.81549	-0.5949
-0.828	-0.5949
-0.84051	-0.5949
-0.85302	-0.5949
-0.86553	-0.58675
-0.87804	-0.58675
-0.89055	-0.58675
-0.90306	-0.58675
-0.91557	-0.58675
-0.92808	-0.5786
-0.94059	-0.5786
-0.9531	-0.5786
-0.96561	-0.5786
-0.97813	-0.5786
-0.99064	-0.57045
-1.0031	-0.57045
-1.0157	-0.57045
-1.0282	-0.57045
-1.0407	-0.5623
-1.0532	-0.5623
-1.0657	-0.5623
-1.0782	-0.5623
-1.0907	-0.55415
-1.1032	-0.55415
-1.1157	-0.55415
-1.1283	-0.55415
-1.1408	-0.55415
-1.1533	-0.54601
-1.1658	-0.54601
-1.1783	-0.54601
-1.1908	-0.54601
-1.2033	-0.53786
-1.2158	-0.53786
-1.2283	-0.53786
-1.2408	-0.53786
-1.2534	-0.52971
-1.2659	-0.52971
-1.2784	-0.52971
-1.2909	-0.52971
-1.3034	-0.52156
-1.3159	-0.52156
-1.3284	-0.52156
-1.3409	-0.52156
-1.3534	-0.51341
-1.3659	-0.51341
-1.3785	-0.51341
-1.391	-0.51341
-1.4035	-0.50526
-1.416	-0.50526
-1.4285	-0.50526
-1.441	-0.50526
-1.4535	-0.49711
-1.466	-0.49711
-1.4785	-0.49711
-1.4911	-0.49711
-1.5036	-0.48896
-1.5161	-0.48896
-1.5286	-0.48896
-1.5411	-0.48896
-1.5536	-0.48081
-1.5661	-0.48081
-1.5786	-0.48081
-1.5911	-0.48081
-1.6036	-0.47266
-1.6162	-0.47266
-1.6287	-0.47266
-1.6412	-0.47266
-1.6537	-0.47266
-1.6662	-0.46451
-1.6787	-0.46451
-1.6912	-0.46451
-1.7037	-0.46451
-1.7162	-0.45636
-1.7288	-0.45636
-1.7413	-0.45636
-1.7538	-0.45636
-1.7663	-0.45636
-1.7788	-0.45636
-1.7913	-0.44821
-1.8038	-0.44821
-1.8163	-0.44821
-1.8288	-0.44821
-1.8413	-0.44821
-1.8539	-0.44821
-1.8664	-0.44006
-1.8789	-0.44006
-1.8914	-0.44006
-1.9039	-0.44006
-1.9164	-0.44006
-1.9289	-0.44006
-1.9414	-0.44006
-1.9539	-0.43191
-1.9664	-0.43191
-1.979	-0.43191
-1.9915	-0.43191
-2.004	-0.43191
-2.0165	-0.43191
-2.029	-0.43191
-2.0415	-0.43191
-2.054	-0.43191
-2.0665	-0.43191
-2.079	-0.43191
-2.0916	-0.43191
-2.1041	-0.43191
-2.1166	-0.43191
-2.1291	-0.43191
-2.1416	-0.43191
-2.1541	-0.43191
-2.1666	-0.43191
-2.1791	-0.43191
-2.1916	-0.43191
-2.2041	-0.43191
-2.2167	-0.43191
-2.2292	-0.43191
-2.2417	-0.43191
-2.2542	-0.43191
-2.2667	-0.43191
-2.2792	-0.43191
-2.2917	-0.43191
-2.3042	-0.43191
-2.3167	-0.43191
-2.3293	-0.43191
-2.3418	-0.44006
-2.3543	-0.44006
-2.3668	-0.44006
-2.3793	-0.44006
-2.3918	-0.44006
-2.4043	-0.44006
-2.4168	-0.44821
-2.4293	-0.44821
-2.4418	-0.44821
-2.4544	-0.44821
-2.4669	-0.44821
-2.4794	-0.45636
-2.4919	-0.45636
-2.5044	-0.45636
-2.5169	-0.45636
-2.5294	-0.46451
-2.5419	-0.46451
-2.5544	-0.46451
-2.5669	-0.47266
-2.5795	-0.47266
-2.592	-0.47266
-2.6045	-0.48081
-2.617	-0.48081
-2.6295	-0.48081
-2.642	-0.48896
-2.6545	-0.48896
-2.667	-0.49711
-2.6795	-0.49711
-2.6921	-0.49711
-2.7046	-0.50526
-2.7171	-0.50526
-2.7296	-0.51341
-2.7421	-0.51341
-2.7546	-0.52156
-2.7671	-0.52156
-2.7796	-0.52971
-2.7921	-0.52971
-2.8046	-0.53786
-2.8172	-0.53786
-2.8297	-0.54601
-2.8422	-0.54601
-2.8547	-0.55415
-2.8672	-0.5623
-2.8797	-0.5623
-2.8922	-0.57045
-2.9047	-0.57045
-2.9172	-0.5786
-2.9298	-0.58675
-2.9423	-0.58675
-2.9548	-0.5949
-2.9673	-0.60305
-2.9798	-0.60305
-2.9923	-0.6112
