# Supplementary material for: A simple computational model for scleral stiffness assessments via air-puff deformation OCT
Source: Front Bioeng Biotechnol. 2024 Jul 30;12:1426060. doi: 10.3389/fbioe.2024.1426060 (PMC11323745; doi:10.3389/fbioe.2024.1426060)
Supplement: Supplementary file 1 [file DataSheet1.ZIP › eye1_ET_profiles/eye1_ET_iop_20_sim_ini.txt]

-3	-0.48703
-2.9	-0.45421
-2.8	-0.42262
-2.7	-0.39225
-2.6	-0.36308
-2.5	-0.33509
-2.4	-0.30828
-2.3	-0.28264
-2.2	-0.25817
-2.1	-0.23484
-2	-0.21264
-1.9	-0.19158
-1.8	-0.17164
-1.7	-0.15284
-1.6	-0.13513
-1.5	-0.11852
-1.4	-0.10301
-1.3	-0.088591
-1.2	-0.075271
-1.1	-0.063024
-1	-0.051852
-0.9	-0.041757
-0.8	-0.032736
-0.7	-0.024792
-0.6	-0.017905
-0.5	-0.01208
-0.4	-0.0072645
-0.3	-0.0035411
-0.2	-0.0011715
-0.1	-0.00031588
0	0
0.1	-0.00031588
0.2	-0.0011715
0.3	-0.0035411
0.4	-0.0072645
0.5	-0.01208
0.6	-0.017905
0.7	-0.024792
0.8	-0.032736
0.9	-0.041757
1	-0.051852
1.1	-0.063024
1.2	-0.075271
1.3	-0.088591
1.4	-0.10301
1.5	-0.11852
1.6	-0.13513
1.7	-0.15284
1.8	-0.17164
1.9	-0.19158
2	-0.21264
2.1	-0.23484
2.2	-0.25817
2.3	-0.28264
2.4	-0.30828
2.5	-0.33509
2.6	-0.36308
2.7	-0.39225
2.8	-0.42262
2.9	-0.45421
3	-0.48703
