# Supplementary material for: A simple computational model for scleral stiffness assessments via air-puff deformation OCT
Source: Front Bioeng Biotechnol. 2024 Jul 30;12:1426060. doi: 10.3389/fbioe.2024.1426060 (PMC11323745; doi:10.3389/fbioe.2024.1426060)
Supplement: Supplementary file 1 [file DataSheet1.ZIP › eye1_ET_profiles/eye1_ET_iop_20_sim_max.txt]

-3	-0.62344
-2.9	-0.60491
-2.8	-0.58848
-2.7	-0.57408
-2.6	-0.56166
-2.5	-0.55132
-2.4	-0.5428
-2.3	-0.53615
-2.2	-0.53115
-2.1	-0.52766
-2	-0.52581
-1.9	-0.52525
-1.8	-0.52609
-1.7	-0.52791
-1.6	-0.53056
-1.5	-0.53416
-1.4	-0.53824
-1.3	-0.54294
-1.2	-0.54779
-1.1	-0.5528
-1	-0.55794
-0.9	-0.56286
-0.8	-0.56765
-0.7	-0.57201
-0.6	-0.57608
-0.5	-0.57968
-0.4	-0.58259
-0.3	-0.58487
-0.2	-0.58637
-0.1	-0.58694
0	-0.58715
0.1	-0.58694
0.2	-0.58637
0.3	-0.58487
0.4	-0.58259
0.5	-0.57968
0.6	-0.57608
0.7	-0.57201
0.8	-0.56765
0.9	-0.56286
1	-0.55794
1.1	-0.5528
1.2	-0.54779
1.3	-0.54294
1.4	-0.53824
1.5	-0.53416
1.6	-0.53056
1.7	-0.52791
1.8	-0.52609
1.9	-0.52525
2	-0.52581
2.1	-0.52766
2.2	-0.53115
2.3	-0.53615
2.4	-0.5428
2.5	-0.55132
2.6	-0.56166
2.7	-0.57408
2.8	-0.58848
2.9	-0.60491
3	-0.62344
