# Supplementary material for: A simple computational model for scleral stiffness assessments via air-puff deformation OCT
Source: Front Bioeng Biotechnol. 2024 Jul 30;12:1426060. doi: 10.3389/fbioe.2024.1426060 (PMC11323745; doi:10.3389/fbioe.2024.1426060)
Supplement: Supplementary file 1 [file DataSheet1.ZIP › eye1_ET_profiles/eye1_ET_iop_25_exp_segm_max.txt]

2.99	-0.63565
2.9775	-0.63565
2.965	-0.6275
2.9525	-0.6275
2.9399	-0.61935
2.9274	-0.6112
2.9149	-0.6112
2.9024	-0.60305
2.8899	-0.60305
2.8774	-0.5949
2.8649	-0.5949
2.8524	-0.58675
2.8399	-0.58675
2.8274	-0.5786
2.8148	-0.5786
2.8023	-0.57045
2.7898	-0.5623
2.7773	-0.5623
2.7648	-0.5623
2.7523	-0.55415
2.7398	-0.55415
2.7273	-0.54601
2.7148	-0.54601
2.7023	-0.53786
2.6897	-0.53786
2.6772	-0.52971
2.6647	-0.52971
2.6522	-0.52971
2.6397	-0.52156
2.6272	-0.52156
2.6147	-0.51341
2.6022	-0.51341
2.5897	-0.51341
2.5771	-0.50526
2.5646	-0.50526
2.5521	-0.49711
2.5396	-0.49711
2.5271	-0.49711
2.5146	-0.48896
2.5021	-0.48896
2.4896	-0.48896
2.4771	-0.48896
2.4646	-0.48081
2.452	-0.48081
2.4395	-0.48081
2.427	-0.47266
2.4145	-0.47266
2.402	-0.47266
2.3895	-0.47266
2.377	-0.46451
2.3645	-0.46451
2.352	-0.46451
2.3394	-0.46451
2.3269	-0.45636
2.3144	-0.45636
2.3019	-0.45636
2.2894	-0.45636
2.2769	-0.45636
2.2644	-0.44821
2.2519	-0.44821
2.2394	-0.44821
2.2269	-0.44821
2.2143	-0.44821
2.2018	-0.44006
2.1893	-0.44006
2.1768	-0.44006
2.1643	-0.44006
2.1518	-0.44006
2.1393	-0.44006
2.1268	-0.44006
2.1143	-0.44006
2.1018	-0.43191
2.0892	-0.43191
2.0767	-0.43191
2.0642	-0.43191
2.0517	-0.43191
2.0392	-0.43191
2.0267	-0.43191
2.0142	-0.43191
2.0017	-0.43191
1.9892	-0.43191
1.9766	-0.43191
1.9641	-0.43191
1.9516	-0.43191
1.9391	-0.43191
1.9266	-0.42377
1.9141	-0.42377
1.9016	-0.42377
1.8891	-0.42377
1.8766	-0.42377
1.8641	-0.42377
1.8515	-0.42377
1.839	-0.42377
1.8265	-0.42377
1.814	-0.42377
1.8015	-0.42377
1.789	-0.42377
1.7765	-0.42377
1.764	-0.43191
1.7515	-0.43191
1.7389	-0.43191
1.7264	-0.43191
1.7139	-0.43191
1.7014	-0.43191
1.6889	-0.43191
1.6764	-0.43191
1.6639	-0.43191
1.6514	-0.43191
1.6389	-0.43191
1.6264	-0.43191
1.6138	-0.43191
1.6013	-0.43191
1.5888	-0.43191
1.5763	-0.43191
1.5638	-0.44006
1.5513	-0.44006
1.5388	-0.44006
1.5263	-0.44006
1.5138	-0.44006
1.5013	-0.44006
1.4887	-0.44006
1.4762	-0.44006
1.4637	-0.44006
1.4512	-0.44821
1.4387	-0.44821
1.4262	-0.44821
1.4137	-0.44821
1.4012	-0.44821
1.3887	-0.44821
1.3761	-0.44821
1.3636	-0.44821
1.3511	-0.45636
1.3386	-0.45636
1.3261	-0.45636
1.3136	-0.45636
1.3011	-0.45636
1.2886	-0.45636
1.2761	-0.45636
1.2636	-0.46451
1.251	-0.46451
1.2385	-0.46451
1.226	-0.46451
1.2135	-0.46451
1.201	-0.46451
1.1885	-0.47266
1.176	-0.47266
1.1635	-0.47266
1.151	-0.47266
1.1384	-0.47266
1.1259	-0.47266
1.1134	-0.48081
1.1009	-0.48081
1.0884	-0.48081
1.0759	-0.48081
1.0634	-0.48081
1.0509	-0.48081
1.0384	-0.48896
1.0259	-0.48896
1.0133	-0.48896
1.0008	-0.48896
0.98832	-0.48896
0.97581	-0.48896
0.9633	-0.49711
0.95079	-0.49711
0.93828	-0.49711
0.92577	-0.49711
0.91326	-0.49711
0.90075	-0.49711
0.88824	-0.50526
0.87573	-0.50526
0.86322	-0.50526
0.85071	-0.50526
0.8382	-0.50526
0.82569	-0.50526
0.81318	-0.51341
0.80067	-0.51341
0.78816	-0.51341
0.77565	-0.51341
0.76314	-0.51341
0.75063	-0.51341
0.73812	-0.51341
0.7256	-0.52156
0.71309	-0.52156
0.70058	-0.52156
0.68807	-0.52156
0.67556	-0.52156
0.66305	-0.52156
0.65054	-0.52971
0.63803	-0.52971
0.62552	-0.52971
0.61301	-0.52971
0.6005	-0.52971
0.58799	-0.52971
0.57548	-0.52971
0.56297	-0.53786
0.55046	-0.53786
0.53795	-0.53786
0.52544	-0.53786
0.51293	-0.53786
0.50042	-0.53786
0.48791	-0.53786
0.4754	-0.53786
0.46289	-0.54601
0.45038	-0.54601
0.43786	-0.54601
0.42535	-0.54601
0.41284	-0.54601
0.40033	-0.54601
0.38782	-0.54601
0.37531	-0.54601
0.3628	-0.54601
0.35029	-0.54601
0.33778	-0.55415
0.32527	-0.55415
0.31276	-0.55415
0.30025	-0.55415
0.28774	-0.55415
0.27523	-0.55415
0.26272	-0.55415
0.25021	-0.55415
0.2377	-0.55415
0.22519	-0.55415
0.21268	-0.55415
0.20017	-0.55415
0.18766	-0.55415
0.17515	-0.55415
0.16264	-0.55415
0.15013	-0.5623
0.13761	-0.5623
0.1251	-0.5623
0.11259	-0.5623
0.10008	-0.5623
0.087573	-0.5623
0.075063	-0.5623
0.062552	-0.5623
0.050042	-0.5623
0.037531	-0.5623
0.025021	-0.5623
0.01251	-0.5623
0	-0.5623
-0.01251	-0.5623
-0.025021	-0.5623
-0.037531	-0.5623
-0.050042	-0.5623
-0.062552	-0.5623
-0.075063	-0.5623
-0.087573	-0.5623
-0.10008	-0.5623
-0.11259	-0.5623
-0.1251	-0.5623
-0.13761	-0.5623
-0.15013	-0.5623
-0.16264	-0.5623
-0.17515	-0.55415
-0.18766	-0.55415
-0.20017	-0.55415
-0.21268	-0.55415
-0.22519	-0.55415
-0.2377	-0.55415
-0.25021	-0.55415
-0.26272	-0.55415
-0.27523	-0.55415
-0.28774	-0.55415
-0.30025	-0.55415
-0.31276	-0.55415
-0.32527	-0.55415
-0.33778	-0.55415
-0.35029	-0.54601
-0.3628	-0.54601
-0.37531	-0.54601
-0.38782	-0.54601
-0.40033	-0.54601
-0.41284	-0.54601
-0.42535	-0.54601
-0.43786	-0.54601
-0.45038	-0.54601
-0.46289	-0.53786
-0.4754	-0.53786
-0.48791	-0.53786
-0.50042	-0.53786
-0.51293	-0.53786
-0.52544	-0.53786
-0.53795	-0.53786
-0.55046	-0.53786
-0.56297	-0.52971
-0.57548	-0.52971
-0.58799	-0.52971
-0.6005	-0.52971
-0.61301	-0.52971
-0.62552	-0.52971
-0.63803	-0.52156
-0.65054	-0.52156
-0.66305	-0.52156
-0.67556	-0.52156
-0.68807	-0.52156
-0.70058	-0.52156
-0.71309	-0.51341
-0.7256	-0.51341
-0.73812	-0.51341
-0.75063	-0.51341
-0.76314	-0.51341
-0.77565	-0.51341
-0.78816	-0.50526
-0.80067	-0.50526
-0.81318	-0.50526
-0.82569	-0.50526
-0.8382	-0.50526
-0.85071	-0.49711
-0.86322	-0.49711
-0.87573	-0.49711
-0.88824	-0.49711
-0.90075	-0.49711
-0.91326	-0.48896
-0.92577	-0.48896
-0.93828	-0.48896
-0.95079	-0.48896
-0.9633	-0.48081
-0.97581	-0.48081
-0.98832	-0.48081
-1.0008	-0.48081
-1.0133	-0.48081
-1.0259	-0.47266
-1.0384	-0.47266
-1.0509	-0.47266
-1.0634	-0.47266
-1.0759	-0.47266
-1.0884	-0.46451
-1.1009	-0.46451
-1.1134	-0.46451
-1.1259	-0.46451
-1.1384	-0.45636
-1.151	-0.45636
-1.1635	-0.45636
-1.176	-0.45636
-1.1885	-0.45636
-1.201	-0.44821
-1.2135	-0.44821
-1.226	-0.44821
-1.2385	-0.44821
-1.251	-0.44821
-1.2636	-0.44006
-1.2761	-0.44006
-1.2886	-0.44006
-1.3011	-0.44006
-1.3136	-0.43191
-1.3261	-0.43191
-1.3386	-0.43191
-1.3511	-0.43191
-1.3636	-0.43191
-1.3761	-0.42377
-1.3887	-0.42377
-1.4012	-0.42377
-1.4137	-0.42377
-1.4262	-0.42377
-1.4387	-0.41562
-1.4512	-0.41562
-1.4637	-0.41562
-1.4762	-0.41562
-1.4887	-0.41562
-1.5013	-0.40747
-1.5138	-0.40747
-1.5263	-0.40747
-1.5388	-0.40747
-1.5513	-0.40747
-1.5638	-0.40747
-1.5763	-0.39932
-1.5888	-0.39932
-1.6013	-0.39932
-1.6138	-0.39932
-1.6264	-0.39932
-1.6389	-0.39932
-1.6514	-0.39932
-1.6639	-0.39117
-1.6764	-0.39117
-1.6889	-0.39117
-1.7014	-0.39117
-1.7139	-0.39117
-1.7264	-0.39117
-1.7389	-0.39117
-1.7515	-0.39117
-1.764	-0.38302
-1.7765	-0.38302
-1.789	-0.38302
-1.8015	-0.38302
-1.814	-0.38302
-1.8265	-0.38302
-1.839	-0.38302
-1.8515	-0.38302
-1.8641	-0.38302
-1.8766	-0.38302
-1.8891	-0.38302
-1.9016	-0.38302
-1.9141	-0.38302
-1.9266	-0.38302
-1.9391	-0.37487
-1.9516	-0.37487
-1.9641	-0.37487
-1.9766	-0.37487
-1.9892	-0.37487
-2.0017	-0.37487
-2.0142	-0.37487
-2.0267	-0.37487
-2.0392	-0.37487
-2.0517	-0.37487
-2.0642	-0.37487
-2.0767	-0.38302
-2.0892	-0.38302
-2.1018	-0.38302
-2.1143	-0.38302
-2.1268	-0.38302
-2.1393	-0.38302
-2.1518	-0.38302
-2.1643	-0.38302
-2.1768	-0.38302
-2.1893	-0.38302
-2.2018	-0.38302
-2.2143	-0.38302
-2.2269	-0.38302
-2.2394	-0.39117
-2.2519	-0.39117
-2.2644	-0.39117
-2.2769	-0.39117
-2.2894	-0.39117
-2.3019	-0.39117
-2.3144	-0.39117
-2.3269	-0.39932
-2.3394	-0.39932
-2.352	-0.39932
-2.3645	-0.39932
-2.377	-0.39932
-2.3895	-0.40747
-2.402	-0.40747
-2.4145	-0.40747
-2.427	-0.40747
-2.4395	-0.41562
-2.452	-0.41562
-2.4646	-0.41562
-2.4771	-0.41562
-2.4896	-0.42377
-2.5021	-0.42377
-2.5146	-0.42377
-2.5271	-0.43191
-2.5396	-0.43191
-2.5521	-0.43191
-2.5646	-0.44006
-2.5771	-0.44006
-2.5897	-0.44006
-2.6022	-0.44821
-2.6147	-0.44821
-2.6272	-0.44821
-2.6397	-0.45636
-2.6522	-0.45636
-2.6647	-0.46451
-2.6772	-0.46451
-2.6897	-0.46451
-2.7023	-0.47266
-2.7148	-0.47266
-2.7273	-0.48081
-2.7398	-0.48081
-2.7523	-0.48896
-2.7648	-0.48896
-2.7773	-0.49711
-2.7898	-0.49711
-2.8023	-0.50526
-2.8148	-0.50526
-2.8274	-0.51341
-2.8399	-0.51341
-2.8524	-0.52156
-2.8649	-0.52156
-2.8774	-0.52971
-2.8899	-0.52971
-2.9024	-0.53786
-2.9149	-0.53786
-2.9274	-0.54601
-2.9399	-0.55415
-2.9525	-0.55415
-2.965	-0.5623
-2.9775	-0.5623
-2.99	-0.57045
