# Supplementary material for: A simple computational model for scleral stiffness assessments via air-puff deformation OCT
Source: Front Bioeng Biotechnol. 2024 Jul 30;12:1426060. doi: 10.3389/fbioe.2024.1426060 (PMC11323745; doi:10.3389/fbioe.2024.1426060)
Supplement: Supplementary file 1 [file DataSheet1.ZIP › eye1_ET_profiles/eye1_ET_iop_25_sim_ini.txt]

-3	-0.48675
-2.9	-0.45395
-2.8	-0.42238
-2.7	-0.39203
-2.6	-0.36288
-2.5	-0.33491
-2.4	-0.30812
-2.3	-0.28249
-2.2	-0.25803
-2.1	-0.23471
-2	-0.21253
-1.9	-0.19148
-1.8	-0.17154
-1.7	-0.15274
-1.6	-0.13505
-1.5	-0.11845
-1.4	-0.10295
-1.3	-0.088536
-1.2	-0.075224
-1.1	-0.062989
-1	-0.051829
-0.9	-0.041742
-0.8	-0.032725
-0.7	-0.024785
-0.6	-0.0179
-0.5	-0.012076
-0.4	-0.0072601
-0.3	-0.0035362
-0.2	-0.0011674
-0.1	-0.0003138
0	0
0.1	-0.0003138
0.2	-0.0011674
0.3	-0.0035362
0.4	-0.0072601
0.5	-0.012076
0.6	-0.0179
0.7	-0.024785
0.8	-0.032725
0.9	-0.041742
1	-0.051829
1.1	-0.062989
1.2	-0.075224
1.3	-0.088536
1.4	-0.10295
1.5	-0.11845
1.6	-0.13505
1.7	-0.15274
1.8	-0.17154
1.9	-0.19148
2	-0.21253
2.1	-0.23471
2.2	-0.25803
2.3	-0.28249
2.4	-0.30812
2.5	-0.33491
2.6	-0.36288
2.7	-0.39203
2.8	-0.42238
2.9	-0.45395
3	-0.48675
