# Supplementary material for: A simple computational model for scleral stiffness assessments via air-puff deformation OCT
Source: Front Bioeng Biotechnol. 2024 Jul 30;12:1426060. doi: 10.3389/fbioe.2024.1426060 (PMC11323745; doi:10.3389/fbioe.2024.1426060)
Supplement: Supplementary file 1 [file DataSheet1.ZIP › eye1_ET_profiles/eye1_ET_iop_25_sim_max.txt]

-3	-0.61663
-2.9	-0.59656
-2.8	-0.57849
-2.7	-0.56232
-2.6	-0.54803
-2.5	-0.53568
-2.4	-0.52505
-2.3	-0.51619
-2.2	-0.5089
-2.1	-0.50307
-2	-0.4988
-1.9	-0.49577
-1.8	-0.49408
-1.7	-0.49336
-1.6	-0.49351
-1.5	-0.49462
-1.4	-0.49628
-1.3	-0.4986
-1.2	-0.50119
-1.1	-0.50405
-1	-0.50715
-0.9	-0.51019
-0.8	-0.51326
-0.7	-0.51608
-0.6	-0.51877
-0.5	-0.52118
-0.4	-0.52313
-0.3	-0.52467
-0.2	-0.52568
-0.1	-0.52607
0	-0.52622
0.1	-0.52607
0.2	-0.52568
0.3	-0.52467
0.4	-0.52313
0.5	-0.52118
0.6	-0.51877
0.7	-0.51608
0.8	-0.51326
0.9	-0.51019
1	-0.50715
1.1	-0.50405
1.2	-0.50119
1.3	-0.4986
1.4	-0.49628
1.5	-0.49462
1.6	-0.49351
1.7	-0.49336
1.8	-0.49408
1.9	-0.49577
2	-0.4988
2.1	-0.50307
2.2	-0.5089
2.3	-0.51619
2.4	-0.52505
2.5	-0.53568
2.6	-0.54803
2.7	-0.56232
2.8	-0.57849
2.9	-0.59656
3	-0.61663
