# Supplementary material for: A simple computational model for scleral stiffness assessments via air-puff deformation OCT
Source: Front Bioeng Biotechnol. 2024 Jul 30;12:1426060. doi: 10.3389/fbioe.2024.1426060 (PMC11323745; doi:10.3389/fbioe.2024.1426060)
Supplement: Supplementary file 1 [file DataSheet1.ZIP › eye1_ET_profiles/eye1_ET_iop_exp_segm_ini.txt]

2.9976	-0.52971
2.9851	-0.52156
2.9725	-0.51341
2.96	-0.51341
2.9475	-0.50526
2.935	-0.50526
2.9225	-0.49711
2.91	-0.49711
2.8975	-0.48896
2.885	-0.48896
2.8725	-0.48081
2.8599	-0.47266
2.8474	-0.47266
2.8349	-0.46451
2.8224	-0.46451
2.8099	-0.45636
2.7974	-0.45636
2.7849	-0.44821
2.7724	-0.44821
2.7599	-0.44006
2.7474	-0.44006
2.7348	-0.43191
2.7223	-0.43191
2.7098	-0.42377
2.6973	-0.42377
2.6848	-0.41562
2.6723	-0.41562
2.6598	-0.41562
2.6473	-0.40747
2.6348	-0.40747
2.6222	-0.39932
2.6097	-0.39932
2.5972	-0.39117
2.5847	-0.39117
2.5722	-0.38302
2.5597	-0.38302
2.5472	-0.38302
2.5347	-0.37487
2.5222	-0.37487
2.5097	-0.36672
2.4971	-0.36672
2.4846	-0.36672
2.4721	-0.35857
2.4596	-0.35857
2.4471	-0.35042
2.4346	-0.35042
2.4221	-0.35042
2.4096	-0.34227
2.3971	-0.34227
2.3846	-0.33412
2.372	-0.33412
2.3595	-0.33412
2.347	-0.32597
2.3345	-0.32597
2.322	-0.32597
2.3095	-0.31782
2.297	-0.31782
2.2845	-0.30967
2.272	-0.30967
2.2594	-0.30967
2.2469	-0.30153
2.2344	-0.30153
2.2219	-0.30153
2.2094	-0.29338
2.1969	-0.29338
2.1844	-0.29338
2.1719	-0.28523
2.1594	-0.28523
2.1469	-0.28523
2.1343	-0.27708
2.1218	-0.27708
2.1093	-0.27708
2.0968	-0.26893
2.0843	-0.26893
2.0718	-0.26893
2.0593	-0.26078
2.0468	-0.26078
2.0343	-0.26078
2.0217	-0.26078
2.0092	-0.25263
1.9967	-0.25263
1.9842	-0.25263
1.9717	-0.24448
1.9592	-0.24448
1.9467	-0.24448
1.9342	-0.23633
1.9217	-0.23633
1.9092	-0.23633
1.8966	-0.22818
1.8841	-0.22818
1.8716	-0.22818
1.8591	-0.22818
1.8466	-0.22003
1.8341	-0.22003
1.8216	-0.22003
1.8091	-0.21188
1.7966	-0.21188
1.7841	-0.21188
1.7715	-0.21188
1.759	-0.20373
1.7465	-0.20373
1.734	-0.20373
1.7215	-0.19558
1.709	-0.19558
1.6965	-0.19558
1.684	-0.19558
1.6715	-0.18743
1.6589	-0.18743
1.6464	-0.18743
1.6339	-0.18743
1.6214	-0.17929
1.6089	-0.17929
1.5964	-0.17929
1.5839	-0.17929
1.5714	-0.17114
1.5589	-0.17114
1.5464	-0.17114
1.5338	-0.16299
1.5213	-0.16299
1.5088	-0.16299
1.4963	-0.16299
1.4838	-0.15484
1.4713	-0.15484
1.4588	-0.15484
1.4463	-0.15484
1.4338	-0.14669
1.4212	-0.14669
1.4087	-0.14669
1.3962	-0.14669
1.3837	-0.13854
1.3712	-0.13854
1.3587	-0.13854
1.3462	-0.13854
1.3337	-0.13039
1.3212	-0.13039
1.3087	-0.13039
1.2961	-0.13039
1.2836	-0.12224
1.2711	-0.12224
1.2586	-0.12224
1.2461	-0.12224
1.2336	-0.11409
1.2211	-0.11409
1.2086	-0.11409
1.1961	-0.11409
1.1835	-0.11409
1.171	-0.10594
1.1585	-0.10594
1.146	-0.10594
1.1335	-0.10594
1.121	-0.097792
1.1085	-0.097792
1.096	-0.097792
1.0835	-0.097792
1.071	-0.089643
1.0584	-0.089643
1.0459	-0.089643
1.0334	-0.089643
1.0209	-0.089643
1.0084	-0.081493
0.99589	-0.081493
0.98338	-0.081493
0.97087	-0.081493
0.95836	-0.081493
0.94585	-0.073344
0.93334	-0.073344
0.92083	-0.073344
0.90832	-0.073344
0.89581	-0.073344
0.8833	-0.065195
0.87079	-0.065195
0.85828	-0.065195
0.84577	-0.065195
0.83326	-0.065195
0.82075	-0.057045
0.80824	-0.057045
0.79573	-0.057045
0.78322	-0.057045
0.77071	-0.057045
0.7582	-0.048896
0.74568	-0.048896
0.73317	-0.048896
0.72066	-0.048896
0.70815	-0.048896
0.69564	-0.048896
0.68313	-0.040747
0.67062	-0.040747
0.65811	-0.040747
0.6456	-0.040747
0.63309	-0.040747
0.62058	-0.040747
0.60807	-0.032597
0.59556	-0.032597
0.58305	-0.032597
0.57054	-0.032597
0.55803	-0.032597
0.54552	-0.032597
0.53301	-0.032597
0.5205	-0.024448
0.50799	-0.024448
0.49548	-0.024448
0.48297	-0.024448
0.47046	-0.024448
0.45794	-0.024448
0.44543	-0.024448
0.43292	-0.016299
0.42041	-0.016299
0.4079	-0.016299
0.39539	-0.016299
0.38288	-0.016299
0.37037	-0.016299
0.35786	-0.016299
0.34535	-0.016299
0.33284	-0.016299
0.32033	-0.0081493
0.30782	-0.0081493
0.29531	-0.0081493
0.2828	-0.0081493
0.27029	-0.0081493
0.25778	-0.0081493
0.24527	-0.0081493
0.23276	-0.0081493
0.22025	-0.0081493
0.20774	-0.0081493
0.19523	-0.0081493
0.18272	-0.0081493
0.17021	-0.0081493
0.15769	0
0.14518	0
0.13267	0
0.12016	0
0.10765	0
0.095143	0
0.082632	0
0.070122	0
0.057611	0
0.045101	0
0.032591	0
0.02008	0
0.0075697	0
-0.0049408	0
-0.017451	0
-0.029962	0
-0.042472	0
-0.054982	0
-0.067493	0
-0.080003	0
-0.092514	0
-0.10502	0
-0.11753	0
-0.13005	0
-0.14256	0
-0.15507	0
-0.16758	0
-0.18009	0
-0.1926	0
-0.20511	0
-0.21762	0
-0.23013	0
-0.24264	0
-0.25515	0
-0.26766	0
-0.28017	0
-0.29268	0
-0.30519	0
-0.3177	0
-0.33021	0
-0.34272	-0.0081493
-0.35523	-0.0081493
-0.36774	-0.0081493
-0.38025	-0.0081493
-0.39276	-0.0081493
-0.40527	-0.0081493
-0.41778	-0.0081493
-0.4303	-0.0081493
-0.44281	-0.0081493
-0.45532	-0.0081493
-0.46783	-0.0081493
-0.48034	-0.0081493
-0.49285	-0.016299
-0.50536	-0.016299
-0.51787	-0.016299
-0.53038	-0.016299
-0.54289	-0.016299
-0.5554	-0.016299
-0.56791	-0.016299
-0.58042	-0.016299
-0.59293	-0.024448
-0.60544	-0.024448
-0.61795	-0.024448
-0.63046	-0.024448
-0.64297	-0.024448
-0.65548	-0.024448
-0.66799	-0.024448
-0.6805	-0.032597
-0.69301	-0.032597
-0.70552	-0.032597
-0.71803	-0.032597
-0.73055	-0.032597
-0.74306	-0.032597
-0.75557	-0.040747
-0.76808	-0.040747
-0.78059	-0.040747
-0.7931	-0.040747
-0.80561	-0.040747
-0.81812	-0.040747
-0.83063	-0.048896
-0.84314	-0.048896
-0.85565	-0.048896
-0.86816	-0.048896
-0.88067	-0.048896
-0.89318	-0.057045
-0.90569	-0.057045
-0.9182	-0.057045
-0.93071	-0.057045
-0.94322	-0.057045
-0.95573	-0.065195
-0.96824	-0.065195
-0.98075	-0.065195
-0.99326	-0.065195
-1.0058	-0.073344
-1.0183	-0.073344
-1.0308	-0.073344
-1.0433	-0.073344
-1.0558	-0.081493
-1.0683	-0.081493
-1.0808	-0.081493
-1.0933	-0.081493
-1.1059	-0.089643
-1.1184	-0.089643
-1.1309	-0.089643
-1.1434	-0.089643
-1.1559	-0.097792
-1.1684	-0.097792
-1.1809	-0.097792
-1.1934	-0.097792
-1.2059	-0.10594
-1.2185	-0.10594
-1.231	-0.10594
-1.2435	-0.10594
-1.256	-0.11409
-1.2685	-0.11409
-1.281	-0.11409
-1.2935	-0.12224
-1.306	-0.12224
-1.3185	-0.12224
-1.331	-0.12224
-1.3436	-0.13039
-1.3561	-0.13039
-1.3686	-0.13039
-1.3811	-0.13854
-1.3936	-0.13854
-1.4061	-0.13854
-1.4186	-0.14669
-1.4311	-0.14669
-1.4436	-0.14669
-1.4562	-0.14669
-1.4687	-0.15484
-1.4812	-0.15484
-1.4937	-0.15484
-1.5062	-0.16299
-1.5187	-0.16299
-1.5312	-0.16299
-1.5437	-0.17114
-1.5562	-0.17114
-1.5687	-0.17114
-1.5813	-0.17929
-1.5938	-0.17929
-1.6063	-0.17929
-1.6188	-0.18743
-1.6313	-0.18743
-1.6438	-0.18743
-1.6563	-0.19558
-1.6688	-0.19558
-1.6813	-0.19558
-1.6938	-0.20373
-1.7064	-0.20373
-1.7189	-0.21188
-1.7314	-0.21188
-1.7439	-0.21188
-1.7564	-0.22003
-1.7689	-0.22003
-1.7814	-0.22003
-1.7939	-0.22818
-1.8064	-0.22818
-1.819	-0.22818
-1.8315	-0.23633
-1.844	-0.23633
-1.8565	-0.24448
-1.869	-0.24448
-1.8815	-0.24448
-1.894	-0.25263
-1.9065	-0.25263
-1.919	-0.26078
-1.9315	-0.26078
-1.9441	-0.26078
-1.9566	-0.26893
-1.9691	-0.26893
-1.9816	-0.27708
-1.9941	-0.27708
-2.0066	-0.27708
-2.0191	-0.28523
-2.0316	-0.28523
-2.0441	-0.29338
-2.0567	-0.29338
-2.0692	-0.29338
-2.0817	-0.30153
-2.0942	-0.30153
-2.1067	-0.30967
-2.1192	-0.30967
-2.1317	-0.30967
-2.1442	-0.31782
-2.1567	-0.31782
-2.1692	-0.32597
-2.1818	-0.32597
-2.1943	-0.33412
-2.2068	-0.33412
-2.2193	-0.34227
-2.2318	-0.34227
-2.2443	-0.34227
-2.2568	-0.35042
-2.2693	-0.35042
-2.2818	-0.35857
-2.2943	-0.35857
-2.3069	-0.36672
-2.3194	-0.36672
-2.3319	-0.37487
-2.3444	-0.37487
-2.3569	-0.38302
-2.3694	-0.38302
-2.3819	-0.39117
-2.3944	-0.39117
-2.4069	-0.39932
-2.4195	-0.39932
-2.432	-0.39932
-2.4445	-0.40747
-2.457	-0.40747
-2.4695	-0.41562
-2.482	-0.41562
-2.4945	-0.42377
-2.507	-0.43191
-2.5195	-0.43191
-2.532	-0.44006
-2.5446	-0.44006
-2.5571	-0.44821
-2.5696	-0.44821
-2.5821	-0.45636
-2.5946	-0.45636
-2.6071	-0.46451
-2.6196	-0.46451
-2.6321	-0.47266
-2.6446	-0.47266
-2.6572	-0.48081
-2.6697	-0.48896
-2.6822	-0.48896
-2.6947	-0.49711
-2.7072	-0.49711
-2.7197	-0.50526
-2.7322	-0.50526
-2.7447	-0.51341
-2.7572	-0.52156
-2.7697	-0.52156
-2.7823	-0.52971
-2.7948	-0.52971
-2.8073	-0.53786
-2.8198	-0.54601
-2.8323	-0.54601
-2.8448	-0.55415
-2.8573	-0.55415
-2.8698	-0.5623
-2.8823	-0.57045
-2.8948	-0.57045
-2.9074	-0.5786
-2.9199	-0.58675
-2.9324	-0.58675
-2.9449	-0.5949
-2.9574	-0.60305
-2.9699	-0.60305
-2.9824	-0.6112
-2.9949	-0.61935
