# Supplementary material for: A simple computational model for scleral stiffness assessments via air-puff deformation OCT
Source: Front Bioeng Biotechnol. 2024 Jul 30;12:1426060. doi: 10.3389/fbioe.2024.1426060 (PMC11323745; doi:10.3389/fbioe.2024.1426060)
Supplement: Supplementary file 1 [file DataSheet1.ZIP › eye1_ET_profiles/eye1_ET_iop_exp_segm_max.txt]

2.9963	-0.6438
2.9838	-0.6438
2.9713	-0.6438
2.9588	-0.63565
2.9463	-0.63565
2.9337	-0.63565
2.9212	-0.63565
2.9087	-0.63565
2.8962	-0.63565
2.8837	-0.6275
2.8712	-0.6275
2.8587	-0.6275
2.8462	-0.6275
2.8337	-0.6275
2.8211	-0.6275
2.8086	-0.6275
2.7961	-0.6275
2.7836	-0.6275
2.7711	-0.6275
2.7586	-0.6275
2.7461	-0.6275
2.7336	-0.63565
2.7211	-0.63565
2.7086	-0.63565
2.696	-0.63565
2.6835	-0.63565
2.671	-0.63565
2.6585	-0.63565
2.646	-0.6438
2.6335	-0.6438
2.621	-0.6438
2.6085	-0.6438
2.596	-0.6438
2.5834	-0.65195
2.5709	-0.65195
2.5584	-0.65195
2.5459	-0.6601
2.5334	-0.6601
2.5209	-0.6601
2.5084	-0.6601
2.4959	-0.66825
2.4834	-0.66825
2.4709	-0.67639
2.4583	-0.67639
2.4458	-0.67639
2.4333	-0.68454
2.4208	-0.68454
2.4083	-0.68454
2.3958	-0.69269
2.3833	-0.69269
2.3708	-0.70084
2.3583	-0.70084
2.3458	-0.70899
2.3332	-0.70899
2.3207	-0.70899
2.3082	-0.71714
2.2957	-0.71714
2.2832	-0.72529
2.2707	-0.72529
2.2582	-0.73344
2.2457	-0.73344
2.2332	-0.74159
2.2206	-0.74159
2.2081	-0.74974
2.1956	-0.74974
2.1831	-0.75789
2.1706	-0.75789
2.1581	-0.76604
2.1456	-0.76604
2.1331	-0.77419
2.1206	-0.78234
2.1081	-0.78234
2.0955	-0.79049
2.083	-0.79049
2.0705	-0.79863
2.058	-0.79863
2.0455	-0.80678
2.033	-0.80678
2.0205	-0.81493
2.008	-0.81493
1.9955	-0.82308
1.9829	-0.83123
1.9704	-0.83123
1.9579	-0.83938
1.9454	-0.83938
1.9329	-0.84753
1.9204	-0.84753
1.9079	-0.85568
1.8954	-0.86383
1.8829	-0.86383
1.8704	-0.87198
1.8578	-0.87198
1.8453	-0.88013
1.8328	-0.88013
1.8203	-0.88828
1.8078	-0.88828
1.7953	-0.89643
1.7828	-0.90458
1.7703	-0.90458
1.7578	-0.91273
1.7453	-0.91273
1.7327	-0.92087
1.7202	-0.92087
1.7077	-0.92902
1.6952	-0.92902
1.6827	-0.93717
1.6702	-0.93717
1.6577	-0.94532
1.6452	-0.94532
1.6327	-0.95347
1.6201	-0.96162
1.6076	-0.96162
1.5951	-0.96977
1.5826	-0.96977
1.5701	-0.97792
1.5576	-0.97792
1.5451	-0.98607
1.5326	-0.98607
1.5201	-0.99422
1.5076	-0.99422
1.495	-1.0024
1.4825	-1.0024
1.47	-1.0024
1.4575	-1.0105
1.445	-1.0105
1.4325	-1.0187
1.42	-1.0187
1.4075	-1.0268
1.395	-1.0268
1.3824	-1.035
1.3699	-1.035
1.3574	-1.035
1.3449	-1.0431
1.3324	-1.0431
1.3199	-1.0513
1.3074	-1.0513
1.2949	-1.0594
1.2824	-1.0594
1.2699	-1.0594
1.2573	-1.0676
1.2448	-1.0676
1.2323	-1.0757
1.2198	-1.0757
1.2073	-1.0757
1.1948	-1.0839
1.1823	-1.0839
1.1698	-1.0839
1.1573	-1.092
1.1448	-1.092
1.1322	-1.092
1.1197	-1.1002
1.1072	-1.1002
1.0947	-1.1002
1.0822	-1.1083
1.0697	-1.1083
1.0572	-1.1083
1.0447	-1.1165
1.0322	-1.1165
1.0196	-1.1165
1.0071	-1.1246
0.99462	-1.1246
0.98211	-1.1246
0.9696	-1.1246
0.95709	-1.1328
0.94458	-1.1328
0.93207	-1.1328
0.91956	-1.1328
0.90705	-1.1409
0.89454	-1.1409
0.88203	-1.1409
0.86952	-1.1409
0.85701	-1.1491
0.8445	-1.1491
0.83199	-1.1491
0.81948	-1.1491
0.80697	-1.1572
0.79446	-1.1572
0.78195	-1.1572
0.76944	-1.1572
0.75693	-1.1572
0.74442	-1.1654
0.73191	-1.1654
0.7194	-1.1654
0.70689	-1.1654
0.69437	-1.1654
0.68186	-1.1654
0.66935	-1.1735
0.65684	-1.1735
0.64433	-1.1735
0.63182	-1.1735
0.61931	-1.1735
0.6068	-1.1735
0.59429	-1.1817
0.58178	-1.1817
0.56927	-1.1817
0.55676	-1.1817
0.54425	-1.1817
0.53174	-1.1817
0.51923	-1.1817
0.50672	-1.1898
0.49421	-1.1898
0.4817	-1.1898
0.46919	-1.1898
0.45668	-1.1898
0.44417	-1.1898
0.43166	-1.1898
0.41915	-1.1898
0.40663	-1.198
0.39412	-1.198
0.38161	-1.198
0.3691	-1.198
0.35659	-1.198
0.34408	-1.198
0.33157	-1.198
0.31906	-1.198
0.30655	-1.198
0.29404	-1.198
0.28153	-1.198
0.26902	-1.2061
0.25651	-1.2061
0.244	-1.2061
0.23149	-1.2061
0.21898	-1.2061
0.20647	-1.2061
0.19396	-1.2061
0.18145	-1.2061
0.16894	-1.2061
0.15643	-1.2061
0.14392	-1.2061
0.13141	-1.2061
0.1189	-1.2061
0.10638	-1.2061
0.093874	-1.2061
0.081364	-1.2143
0.068853	-1.2143
0.056343	-1.2143
0.043833	-1.2143
0.031322	-1.2143
0.018812	-1.2143
0.0063013	-1.2143
-0.0062091	-1.2143
-0.01872	-1.2143
-0.03123	-1.2143
-0.04374	-1.2143
-0.056251	-1.2143
-0.068761	-1.2143
-0.081272	-1.2143
-0.093782	-1.2143
-0.10629	-1.2143
-0.1188	-1.2143
-0.13131	-1.2143
-0.14382	-1.2143
-0.15633	-1.2143
-0.16884	-1.2143
-0.18136	-1.2143
-0.19387	-1.2143
-0.20638	-1.2143
-0.21889	-1.2143
-0.2314	-1.2143
-0.24391	-1.2143
-0.25642	-1.2143
-0.26893	-1.2143
-0.28144	-1.2143
-0.29395	-1.2143
-0.30646	-1.2143
-0.31897	-1.2143
-0.33148	-1.2143
-0.34399	-1.2143
-0.3565	-1.2143
-0.36901	-1.2143
-0.38152	-1.2143
-0.39403	-1.2143
-0.40654	-1.2143
-0.41905	-1.2143
-0.43156	-1.2143
-0.44407	-1.2143
-0.45658	-1.2143
-0.46909	-1.2143
-0.48161	-1.2143
-0.49412	-1.2143
-0.50663	-1.2143
-0.51914	-1.2143
-0.53165	-1.2143
-0.54416	-1.2061
-0.55667	-1.2061
-0.56918	-1.2061
-0.58169	-1.2061
-0.5942	-1.2061
-0.60671	-1.2061
-0.61922	-1.2061
-0.63173	-1.2061
-0.64424	-1.2061
-0.65675	-1.2061
-0.66926	-1.2061
-0.68177	-1.2061
-0.69428	-1.2061
-0.70679	-1.2061
-0.7193	-1.198
-0.73181	-1.198
-0.74432	-1.198
-0.75683	-1.198
-0.76935	-1.198
-0.78186	-1.198
-0.79437	-1.198
-0.80688	-1.198
-0.81939	-1.198
-0.8319	-1.1898
-0.84441	-1.1898
-0.85692	-1.1898
-0.86943	-1.1898
-0.88194	-1.1898
-0.89445	-1.1898
-0.90696	-1.1898
-0.91947	-1.1817
-0.93198	-1.1817
-0.94449	-1.1817
-0.957	-1.1817
-0.96951	-1.1817
-0.98202	-1.1817
-0.99453	-1.1735
-1.007	-1.1735
-1.0196	-1.1735
-1.0321	-1.1735
-1.0446	-1.1735
-1.0571	-1.1654
-1.0696	-1.1654
-1.0821	-1.1654
-1.0946	-1.1654
-1.1071	-1.1572
-1.1196	-1.1572
-1.1321	-1.1572
-1.1447	-1.1572
-1.1572	-1.1572
-1.1697	-1.1491
-1.1822	-1.1491
-1.1947	-1.1491
-1.2072	-1.1409
-1.2197	-1.1409
-1.2322	-1.1409
-1.2447	-1.1409
-1.2573	-1.1328
-1.2698	-1.1328
-1.2823	-1.1328
-1.2948	-1.1246
-1.3073	-1.1246
-1.3198	-1.1246
-1.3323	-1.1246
-1.3448	-1.1165
-1.3573	-1.1165
-1.3698	-1.1165
-1.3824	-1.1083
-1.3949	-1.1083
-1.4074	-1.1083
-1.4199	-1.1002
-1.4324	-1.1002
-1.4449	-1.092
-1.4574	-1.092
-1.4699	-1.092
-1.4824	-1.0839
-1.4949	-1.0839
-1.5075	-1.0839
-1.52	-1.0757
-1.5325	-1.0757
-1.545	-1.0676
-1.5575	-1.0676
-1.57	-1.0676
-1.5825	-1.0594
-1.595	-1.0594
-1.6075	-1.0513
-1.6201	-1.0513
-1.6326	-1.0513
-1.6451	-1.0431
-1.6576	-1.0431
-1.6701	-1.035
-1.6826	-1.035
-1.6951	-1.0268
-1.7076	-1.0268
-1.7201	-1.0187
-1.7326	-1.0187
-1.7452	-1.0105
-1.7577	-1.0105
-1.7702	-1.0024
-1.7827	-1.0024
-1.7952	-0.99422
-1.8077	-0.99422
-1.8202	-0.99422
-1.8327	-0.98607
-1.8452	-0.98607
-1.8578	-0.97792
-1.8703	-0.97792
-1.8828	-0.96977
-1.8953	-0.96162
-1.9078	-0.96162
-1.9203	-0.95347
-1.9328	-0.95347
-1.9453	-0.94532
-1.9578	-0.94532
-1.9703	-0.93717
-1.9829	-0.93717
-1.9954	-0.92902
-2.0079	-0.92902
-2.0204	-0.92087
-2.0329	-0.92087
-2.0454	-0.91273
-2.0579	-0.91273
-2.0704	-0.90458
-2.0829	-0.90458
-2.0955	-0.89643
-2.108	-0.89643
-2.1205	-0.88828
-2.133	-0.88013
-2.1455	-0.88013
-2.158	-0.87198
-2.1705	-0.87198
-2.183	-0.86383
-2.1955	-0.86383
-2.208	-0.85568
-2.2206	-0.85568
-2.2331	-0.84753
-2.2456	-0.84753
-2.2581	-0.83938
-2.2706	-0.83938
-2.2831	-0.83123
-2.2956	-0.82308
-2.3081	-0.82308
-2.3206	-0.81493
-2.3331	-0.81493
-2.3457	-0.80678
-2.3582	-0.80678
-2.3707	-0.79863
-2.3832	-0.79863
-2.3957	-0.79049
-2.4082	-0.79049
-2.4207	-0.78234
-2.4332	-0.78234
-2.4457	-0.77419
-2.4583	-0.77419
-2.4708	-0.76604
-2.4833	-0.76604
-2.4958	-0.76604
-2.5083	-0.75789
-2.5208	-0.75789
-2.5333	-0.74974
-2.5458	-0.74974
-2.5583	-0.74159
-2.5708	-0.74159
-2.5834	-0.73344
-2.5959	-0.73344
-2.6084	-0.73344
-2.6209	-0.72529
-2.6334	-0.72529
-2.6459	-0.71714
-2.6584	-0.71714
-2.6709	-0.71714
-2.6834	-0.70899
-2.696	-0.70899
-2.7085	-0.70899
-2.721	-0.70084
-2.7335	-0.70084
-2.746	-0.70084
-2.7585	-0.69269
-2.771	-0.69269
-2.7835	-0.69269
-2.796	-0.68454
-2.8085	-0.68454
-2.8211	-0.68454
-2.8336	-0.68454
-2.8461	-0.67639
-2.8586	-0.67639
-2.8711	-0.67639
-2.8836	-0.67639
-2.8961	-0.67639
-2.9086	-0.66825
-2.9211	-0.66825
-2.9336	-0.66825
-2.9462	-0.66825
-2.9587	-0.66825
-2.9712	-0.66825
-2.9837	-0.66825
-2.9962	-0.66825
