# Supplementary material for: A simple computational model for scleral stiffness assessments via air-puff deformation OCT
Source: Front Bioeng Biotechnol. 2024 Jul 30;12:1426060. doi: 10.3389/fbioe.2024.1426060 (PMC11323745; doi:10.3389/fbioe.2024.1426060)
Supplement: Supplementary file 1 [file DataSheet1.ZIP › eye1_ET_profiles/eye1_ET_iop_sim_ini.txt]

-3	-0.48753
-2.9	-0.45467
-2.8	-0.42305
-2.7	-0.39265
-2.6	-0.36345
-2.5	-0.33544
-2.4	-0.3086
-2.3	-0.28293
-2.2	-0.25843
-2.1	-0.23507
-2	-0.21285
-1.9	-0.19177
-1.8	-0.17181
-1.7	-0.15298
-1.6	-0.13526
-1.5	-0.11863
-1.4	-0.10311
-1.3	-0.088675
-1.2	-0.075341
-1.1	-0.063081
-1	-0.051898
-0.9	-0.041797
-0.8	-0.03277
-0.7	-0.024818
-0.6	-0.017925
-0.5	-0.012093
-0.4	-0.0072703
-0.3	-0.0035397
-0.2	-0.0011671
-0.1	-0.00031294
0	0
0.1	-0.00031294
0.2	-0.0011671
0.3	-0.0035397
0.4	-0.0072703
0.5	-0.012093
0.6	-0.017925
0.7	-0.024818
0.8	-0.03277
0.9	-0.041797
1	-0.051898
1.1	-0.063081
1.2	-0.075341
1.3	-0.088675
1.4	-0.10311
1.5	-0.11863
1.6	-0.13526
1.7	-0.15298
1.8	-0.17181
1.9	-0.19177
2	-0.21285
2.1	-0.23507
2.2	-0.25843
2.3	-0.28293
2.4	-0.3086
2.5	-0.33544
2.6	-0.36345
2.7	-0.39265
2.8	-0.42305
2.9	-0.45467
3	-0.48753
