# Supplementary material for: A simple computational model for scleral stiffness assessments via air-puff deformation OCT
Source: Front Bioeng Biotechnol. 2024 Jul 30;12:1426060. doi: 10.3389/fbioe.2024.1426060 (PMC11323745; doi:10.3389/fbioe.2024.1426060)
Supplement: Supplementary file 1 [file DataSheet1.ZIP › eye1_ET_profiles/eye1_ET_iop_sim_max.txt]

-3	-0.73174
-2.9	-0.73107
-2.8	-0.73349
-2.7	-0.73903
-2.6	-0.74718
-2.5	-0.75828
-2.4	-0.7721
-2.3	-0.78841
-2.2	-0.80727
-2.1	-0.8276
-2	-0.8499
-1.9	-0.87353
-1.8	-0.8981
-1.7	-0.92351
-1.6	-0.9488
-1.5	-0.97454
-1.4	-0.99964
-1.3	-1.024
-1.2	-1.0473
-1.1	-1.0694
-1	-1.0905
-0.9	-1.1099
-0.8	-1.1278
-0.7	-1.1437
-0.6	-1.1579
-0.5	-1.1701
-0.4	-1.18
-0.3	-1.1877
-0.2	-1.1928
-0.1	-1.1947
0	-1.1953
0.1	-1.1947
0.2	-1.1928
0.3	-1.1877
0.4	-1.18
0.5	-1.1701
0.6	-1.1579
0.7	-1.1437
0.8	-1.1278
0.9	-1.1099
1	-1.0905
1.1	-1.0694
1.2	-1.0473
1.3	-1.024
1.4	-0.99964
1.5	-0.97454
1.6	-0.9488
1.7	-0.92351
1.8	-0.8981
1.9	-0.87353
2	-0.8499
2.1	-0.8276
2.2	-0.80727
2.3	-0.78841
2.4	-0.7721
2.5	-0.75828
2.6	-0.74718
2.7	-0.73903
2.8	-0.73349
2.9	-0.73107
3	-0.73174
