# Supplementary material for: A simple computational model for scleral stiffness assessments via air-puff deformation OCT
Source: Front Bioeng Biotechnol. 2024 Jul 30;12:1426060. doi: 10.3389/fbioe.2024.1426060 (PMC11323745; doi:10.3389/fbioe.2024.1426060)
Supplement: Supplementary file 1 [file DataSheet1.ZIP › inverse_data.txt]

EXPERIMENTAL

Eye 1
IOP,EN,ET,S,I
10,1.394,1.198,0.685,1.426
15,1.027,0.88,0.473,1.002
20,0.766,0.611,0.424,0.750
25,0.57,0.562,0.350,0.5870

Eye 2
IOP,EN,ET,S,I
10,1.345,1.402,1.451,1.394
15,0.888,1.019,0.929,0.864
20,0.725,0.725,0.546,0.619
25,0.505,0.603,0.465,0.481

Eye 3
IOP,EN,ET,S,I
10,2.005,1.251,1.285,1.434
15,1.467,0.856,1.062,0.790
20,1.011,0.668,0.714,0.644
25,0.603,0.579,0.489,0.465


SIMULATED

Eye 1
IOP,EN,ET,S,I
10,1.3947,1.1983,0.6827,1.4256
15,0.86886,0.70376,0.5710,0.9215
20,0.65097,0.58898,0.5132,0.6662
25,0.56747,0.52782,0.4792,0.5764

Eye 2
IOP,EN,ET,S,I
10,1.3403,1.402,1.4505,1.3947
15,0.80078,0.8797,0.9640,0.8689
20,0.62835,0.65439,0.6796,0.6510
25,0.55357,0.56952,0.5842,0.5675

Eye 3
IOP,EN,ET,S,I
10,2.0035,1.2593,1.2860,1.4335
15,1.6557,0.7357,0.7537,0.9348
20,1.3372,0.60321,0.6106,0.6703
25,1.0223,0.53736,0.5422,0.5788
